# Supplementary material for: An Exploratory Study of Police Officers’ Perceptions of Health Risk, Work Stress, and Psychological Distress During the COVID-19 Outbreak in China
Source: Front Psychol. 2021 Mar 19;12:632970. doi: 10.3389/fpsyg.2021.632970 (PMC8044937; doi:10.3389/fpsyg.2021.632970)
Supplement: Supplementary file 1 [file Table_1.XLSX]

## Sheet: Sheet1
序号	date	gender	age	location	chronic disease	health risk perception 1	health risk perception 2	psychological distress1	psychological distress2	psychological distress3	psychological distress4	psychological distress5	psychological distress6	work time	work stress
2	2020/2/29 13:47:05	1	28	宁夏-中卫市-海原县	3	2	1	5	5	2	4	2	2	14	3
3	2020/2/29 14:06:27	2	22	宁夏-中卫市-海原县	1	3	2	2	1	2	3	3	3	6	2
4	2020/2/29 14:07:58	1	47	宁夏-中卫市-中宁县	2	3	5	5	5	5	5	5	3	14	5
5	2020/2/29 14:30:05	2	37	宁夏-石嘴山市-大武口区	3	3	3	4	3	3	3	3	3	12	4
6	2020/2/29 14:30:32	1	29	宁夏-石嘴山市-平罗县	1	5	2	3	1	1	3	3	1	11	3
7	2020/2/29 14:36:11	1	48	宁夏-中卫市-中宁县	2	4	3	3	3	3	3	3	3	23	3
8	2020/2/29 14:36:33	2	26	宁夏-银川市-永宁县	1	3	3	4	3	4	4	4	4	12	4
9	2020/2/29 15:29:25	1	38	宁夏-石嘴山市-惠农区	2	1	1	3	3	1	3	3	3	10	3
10	2020/2/29 15:37:48	2	28	宁夏-中卫市-海原县	2	2	2	4	4	4	3	3	3	8	4
11	2020/2/29 15:47:35	1	31	宁夏-固原市-原州区	2	1	3	4	4	4	4	4	4	10	4
12	2020/2/29 16:19:16	1	50	宁夏-中卫市-中宁县	2	3	3	3	2	3	2	3	3	16	4
13	2020/2/29 16:25:59	1	27	宁夏-中卫市-中宁县	2	5	3	5	5	5	4	4	4	10	4
14	2020/2/29 16:40:52	2	33	宁夏-吴忠市-利通区	1	2	2	4	4	3	3	5	3	11	5
15	2020/2/29 16:45:01	1	32	宁夏-银川市-兴庆区	3	1	1	4	4	1	2	5	5	14	1
16	2020/2/29 16:53:17	1	46	宁夏-固原市-原州区	2	2	1	2	2	2	2	1	1	13	4
17	2020/2/29 17:31:23	1	33	宁夏-银川市-金凤区	2	1	1	4	5	5	5	5	5	9	5
18	2020/2/29 17:44:29	2	24	宁夏-石嘴山市-平罗县	1	2	3	4	4	4	3	3	2	12	4
19	2020/2/29 17:53:18	1	26	宁夏-固原市-泾源县	3	3	4	4	4	4	5	5	4	13	4
20	2020/2/29 18:25:10	1	27	宁夏-银川市-金凤区	1	5	3	3	4	3	3	1	4	14	4
21	2020/2/29 18:33:42	2	47	宁夏-银川市-永宁县	3	3	2	3	3	3	1	5	2	10	2
22	2020/2/29 18:37:04	2	39	宁夏-银川市-永宁县	3	3	3	5	3	5	3	3	3	8	4
23	2020/2/29 18:40:00	1	50	宁夏-银川市-永宁县	1	1	1	1	1	1	1	3	4	8	4
24	2020/2/29 18:40:19	1	33	宁夏-银川市-永宁县	1	3	1	1	3	3	1	1	1	13	3
25	2020/2/29 18:43:21	1	24	宁夏-银川市-永宁县	1	1	1	1	1	1	1	1	1	0	1
26	2020/2/29 18:44:58	1	25	宁夏-银川市-永宁县	1	5	1	3	1	5	1	1	1	0	3
27	2020/2/29 18:45:08	2	28	宁夏-银川市-永宁县	1	3	2	3	3	3	3	3	3	8	3
28	2020/2/29 18:46:19	1	57	宁夏-银川市-永宁县	1	1	2	2	3	3	3	3	1	1	2
29	2020/2/29 18:46:29	1	56	宁夏-银川市-永宁县	3	3	3	3	3	3	3	3	3	6	3
30	2020/2/29 18:46:58	2	40	宁夏-银川市-永宁县	1	1	1	3	3	3	3	3	3	8	3
31	2020/2/29 18:47:43	2	31	宁夏-银川市-永宁县	1	3	2	3	3	3	2	2	2	10	3
32	2020/2/29 18:48:08	2	27	宁夏-银川市-永宁县	1	1	3	1	2	2	1	2	1	8	1
33	2020/2/29 18:49:02	1	51	宁夏-银川市-永宁县	2	3	1	4	3	3	4	4	3	9	4
34	2020/2/29 18:49:09	1	31	宁夏-银川市-永宁县	1	1	3	3	2	2	3	3	3	9	4
35	2020/2/29 18:51:10	1	20	宁夏-银川市-永宁县	1	1	2	2	1	1	2	2	2	8	1
36	2020/2/29 18:51:15	2	31	宁夏-银川市-金凤区	1	1	2	2	3	3	2	4	3	14	4
37	2020/2/29 18:52:00	2	23	宁夏-银川市-永宁县	1	3	2	4	5	3	3	5	1	7	4
38	2020/2/29 18:52:03	1	51	宁夏-银川市-永宁县	3	2	1	1	1	1	2	3	2	23	2
39	2020/2/29 18:52:13	2	26	宁夏-银川市-永宁县	1	1	2	3	2	1	2	3	1	7	3
40	2020/2/29 18:52:43	2	34	宁夏-银川市-永宁县	2	3	1	2	2	2	2	3	3	23	2
41	2020/2/29 18:53:24	1	30	宁夏-银川市-永宁县	1	3	2	2	2	2	1	3	2	8	2
42	2020/2/29 18:53:57	1	19900503	宁夏-银川市-永宁县	1	2	1	3	2	1	3	3	1	8	4
43	2020/2/29 18:54:23	2	41	宁夏-银川市-永宁县	1	2	1	1	2	1	1	1	1	8	1
44	2020/2/29 18:55:03	2	44	宁夏-银川市-永宁县	1	1	1	1	1	1	1	1	1	8	2
45	2020/2/29 18:56:37	2	21	宁夏-银川市-永宁县	1	5	3	5	5	5	4	4	5	12	4
46	2020/2/29 18:57:22	2	27	宁夏-银川市-永宁县	1	1	1	4	2	2	3	4	3	23	3
47	2020/2/29 18:57:33	2	28	宁夏-银川市-永宁县	1	3	3	2	1	2	1	3	1	8	2
48	2020/2/29 18:58:46	1	37	宁夏-银川市-永宁县	1	1	2	2	2	2	2	1	1	6	3
49	2020/2/29 18:59:20	2	34	宁夏-吴忠市-青铜峡市	1	2	1	2	2	1	3	2	3	12	2
50	2020/2/29 19:00:44	2	21	宁夏-银川市-永宁县	1	3	3	3	3	3	3	3	3	20	4
51	2020/2/29 19:00:53	2	23	宁夏-银川市-贺兰县	1	2	2	5	4	3	5	5	5	10	5
52	2020/2/29 19:01:23	1	25	宁夏-银川市-永宁县	1	1	1	1	1	1	1	1	1	12	1
53	2020/2/29 19:03:05	2	27	宁夏-银川市-永宁县	1	3	3	3	3	3	3	3	3	8	3
54	2020/2/29 19:05:49	1	59	宁夏-银川市-永宁县	2	1	1	1	1	1	1	1	1	5	1
55	2020/2/29 19:06:16	1	58	宁夏-银川市-永宁县	1	4	3	3	3	3	2	3	3	12	4
56	2020/2/29 19:08:03	2	22	宁夏-银川市-永宁县	1	2	2	2	2	2	3	2	2	5	3
57	2020/2/29 19:09:13	1	41	宁夏-银川市-永宁县	2	3	3	3	3	3	2	3	3	12	4
58	2020/2/29 19:09:37	2	29	宁夏-银川市-永宁县	1	3	3	2	2	3	3	3	4	12	3
59	2020/2/29 19:10:25	2	43	宁夏-银川市-永宁县	1	1	4	2	3	3	4	4	3	12	4
60	2020/2/29 19:11:56	1	30	宁夏-银川市-永宁县	1	2	3	2	1	2	2	1	1	0	3
61	2020/2/29 19:13:04	1	34	宁夏-银川市-永宁县	1	2	1	3	3	3	3	2	2	12	2
62	2020/2/29 19:13:56	1	51	宁夏-银川市-永宁县	2	1	1	3	3	3	2	4	4	10	3
63	2020/2/29 19:14:37	1	54	宁夏-银川市-永宁县	1	2	2	1	1	1	2	1	1	12	2
64	2020/2/29 19:14:37	2	34	宁夏-银川市-永宁县	1	2	1	1	1	1	1	2	1	7	3
65	2020/2/29 19:15:11	2	33	宁夏-银川市-永宁县	1	5	3	2	2	2	3	4	4	1	2
66	2020/2/29 19:16:28	2	31	宁夏-银川市-永宁县	1	1	1	3	1	1	1	2	2	3	3
67	2020/2/29 19:17:07	2	42	宁夏-银川市-永宁县	1	1	1	1	1	1	1	1	1	5	1
68	2020/2/29 19:18:17	1	26	宁夏-银川市-永宁县	2	3	2	3	2	2	4	3	1	0	1
69	2020/2/29 19:19:49	2	36	宁夏-银川市-永宁县	1	3	3	3	3	3	3	3	3	9	4
70	2020/2/29 19:19:57	2	29	宁夏-银川市-永宁县	1	3	1	4	3	3	4	3	3	10	4
71	2020/2/29 19:20:12	1	30	宁夏-银川市-永宁县	1	1	1	1	1	1	1	1	1	8	1
72	2020/2/29 19:20:51	2	26	宁夏-银川市-永宁县	1	5	1	2	3	3	1	2	2	23	3
73	2020/2/29 19:21:00	1	33	宁夏-银川市-永宁县	1	3	2	2	2	2	1	3	3	10	3
74	2020/2/29 19:21:19	1	38	宁夏-银川市-永宁县	1	2	5	1	1	1	1	4	3	10	4
75	2020/2/29 19:22:47	2	25	宁夏-银川市-永宁县	1	3	2	2	2	2	2	3	3	8	3
76	2020/2/29 19:23:16	2	36	宁夏-银川市-永宁县	2	2	2	4	4	2	3	2	3	23	4
77	2020/2/29 19:27:42	2	40	宁夏-银川市-金凤区	2	3	3	3	3	3	3	3	3	6	3
78	2020/2/29 19:30:19	1	34	宁夏-银川市-永宁县	1	1	1	1	1	1	1	3	1	10	3
79	2020/2/29 19:32:30	2	51	宁夏-银川市-永宁县	3	1	1	1	1	1	1	3	3	7	2
80	2020/2/29 19:32:48	1	29	宁夏-银川市-永宁县	1	5	3	2	1	3	1	1	1	10	3
81	2020/2/29 19:35:29	1	21	宁夏-银川市-永宁县	1	4	5	3	2	3	3	3	2	4	4
82	2020/2/29 19:36:37	2	22	宁夏-银川市-永宁县	1	2	2	2	2	2	3	2	2	8	3
83	2020/2/29 19:38:51	2	33	宁夏-银川市-金凤区	1	5	4	5	5	5	5	4	3	8	3
84	2020/2/29 19:40:05	2	25	宁夏-银川市-永宁县	1	3	3	2	1	2	3	3	2	12	3
85	2020/2/29 19:43:40	1	58	宁夏-银川市-永宁县	2	4	1	1	1	1	1	5	1	8	1
86	2020/2/29 19:45:53	2	24	宁夏-银川市-金凤区	1	3	5	1	1	1	2	4	3	12	2
87	2020/2/29 19:46:03	1	28	宁夏-银川市-兴庆区	1	1	1	1	1	1	1	1	1	8	1
88	2020/2/29 19:46:52	1	34	宁夏-银川市-金凤区	1	1	1	1	1	1	1	1	1	10	1
89	2020/2/29 19:47:14	2	36	宁夏-银川市-永宁县	1	1	2	3	3	2	1	3	2	12	3
90	2020/2/29 19:47:23	1	27	宁夏-银川市-永宁县	1	1	1	1	1	1	1	1	1	12	1
91	2020/2/29 19:49:24	1	28	宁夏-银川市-永宁县	1	4	1	2	1	1	1	5	5	12	3
92	2020/2/29 19:50:21	1	32	宁夏-银川市-永宁县	1	1	1	5	4	5	1	5	2	13	5
93	2020/2/29 19:50:42	1	28	宁夏-银川市-永宁县	1	3	4	4	1	3	1	4	4	20	4
94	2020/2/29 19:51:09	1	56	宁夏-银川市-永宁县	2	3	3	2	2	3	2	4	3	16	4
95	2020/2/29 19:51:22	2	26	宁夏-银川市-永宁县	1	2	1	5	5	5	5	5	5	2	4
96	2020/2/29 19:54:42	2	47	宁夏-银川市-永宁县	1	2	2	3	2	2	3	2	2	4	2
97	2020/2/29 19:56:55	2	25	宁夏-银川市-永宁县	1	1	1	4	4	5	4	4	2	23	3
98	2020/2/29 19:57:31	2	41	宁夏-银川市-永宁县	1	1	1	1	1	1	1	1	1	12	4
99	2020/2/29 19:59:19	1	29	宁夏-银川市-永宁县	1	3	3	2	2	3	2	3	3	8	1
100	2020/2/29 19:59:21	1	46	宁夏-银川市-兴庆区	2	5	3	3	3	3	3	2	4	16	4
101	2020/2/29 20:00:59	1	24	宁夏-银川市-永宁县	3	3	1	1	1	1	1	1	1	8	2
102	2020/2/29 20:09:07	1	41	宁夏-吴忠市-盐池县	1	3	3	2	3	2	1	3	2	12	3
103	2020/2/29 20:11:33	1	46	宁夏-银川市-永宁县	2	3	3	3	3	3	3	3	3	16	2
104	2020/2/29 20:18:31	1	30	宁夏-银川市-金凤区	1	5	1	1	1	1	1	3	3	8	4
105	2020/2/29 20:30:39	1	50	宁夏-银川市-永宁县	2	1	1	2	3	3	1	4	3	10	3
106	2020/2/29 20:36:54	1	45	宁夏-银川市-永宁县	1	3	3	1	1	1	1	3	4	12	2
107	2020/2/29 20:40:25	1	50	宁夏-银川市-永宁县	1	1	1	1	1	1	1	1	1	8	1
108	2020/2/29 20:46:44	1	36	宁夏-银川市-永宁县	2	3	3	3	3	2	2	1	1	10	3
109	2020/2/29 20:47:47	2	40	宁夏-银川市-永宁县	1	1	1	1	1	1	1	4	1	1	3
110	2020/2/29 20:57:36	2	26	宁夏-银川市-永宁县	1	3	3	2	2	3	3	1	1	6	3
111	2020/2/29 21:05:09	2	27	宁夏-银川市-金凤区	1	2	3	2	2	2	4	5	4	6	4
112	2020/2/29 21:05:34	1	25	宁夏-银川市-金凤区	1	3	2	4	4	2	4	5	4	10	4
113	2020/2/29 21:08:16	1	30	宁夏-银川市-金凤区	1	1	1	5	4	1	4	1	1	23	5
114	2020/2/29 21:08:18	2	25	宁夏-银川市-金凤区	3	5	5	5	5	5	4	5	5	10	4
115	2020/2/29 21:08:19	1	28	宁夏-银川市-金凤区	1	2	5	5	5	5	5	5	5	5	5
116	2020/2/29 21:09:53	1	25	宁夏-银川市-金凤区	1	5	4	4	4	4	3	5	5	8	4
117	2020/2/29 21:11:48	2	31	宁夏-银川市-金凤区	1	3	3	2	2	2	2	4	1	6	2
118	2020/2/29 21:12:25	2	31	宁夏-银川市-金凤区	1	1	1	1	1	1	1	1	1	0	1
119	2020/2/29 21:15:45	1	28	宁夏-银川市-金凤区	2	1	1	5	5	3	5	5	5	8	3
120	2020/2/29 21:17:55	1	25	宁夏-银川市-金凤区	2	2	3	5	5	4	1	5	5	8	2
121	2020/2/29 21:20:30	1	27	宁夏-银川市-金凤区	3	2	2	5	3	4	4	5	4	23	4
122	2020/2/29 21:22:47	1	24	宁夏-银川市-金凤区	3	2	2	4	4	4	3	5	3	9	4
123	2020/2/29 21:25:01	1	24	宁夏-吴忠市-利通区	1	3	2	3	2	3	2	3	1	8	3
124	2020/2/29 21:28:49	1	53	宁夏-银川市-永宁县	2	3	2	1	1	3	3	1	1	2	3
125	2020/2/29 21:29:17	1	23	宁夏-银川市-金凤区	3	4	4	4	4	4	4	5	5	10	4
126	2020/2/29 21:29:30	1	35	宁夏-银川市-永宁县	1	4	1	1	1	1	1	1	1	9	1
127	2020/2/29 21:31:26	1	47	宁夏-银川市-兴庆区	2	5	5	5	5	5	5	5	5	1	5
128	2020/2/29 21:33:25	2	27	宁夏-吴忠市-利通区	1	1	1	4	4	3	3	5	3	0	3
129	2020/2/29 21:36:05	1	27	宁夏-银川市-金凤区	1	1	1	1	1	1	1	1	1	23	1
130	2020/2/29 21:38:04	1	45	宁夏-吴忠市-利通区	3	5	3	3	3	3	2	3	2	15	4
131	2020/2/29 21:46:31	1	42	宁夏-固原市-原州区	2	3	3	3	3	3	3	3	3	10	1
132	2020/2/29 21:47:18	1	27	宁夏-吴忠市-利通区	1	5	3	5	5	5	5	5	5	8	5
133	2020/2/29 21:48:03	1	33	宁夏-银川市-金凤区	1	2	1	1	1	1	1	1	1	12	1
134	2020/2/29 21:52:15	2	45	宁夏-石嘴山市-平罗县	2	1	2	1	2	2	1	5	3	8	3
135	2020/2/29 21:53:05	2	24	宁夏-银川市-金凤区	1	3	2	3	3	3	3	3	2	6	4
136	2020/2/29 21:54:09	1	27	宁夏-银川市-金凤区	1	1	1	5	5	5	5	5	5	23	3
137	2020/2/29 21:54:21	1	50	宁夏-中卫市-海原县	3	1	1	4	4	4	4	4	3	14	3
138	2020/2/29 21:56:11	1	27	宁夏-银川市-金凤区	1	3	3	4	4	3	4	4	3	23	5
139	2020/2/29 21:56:16	2	30	宁夏-吴忠市-同心县	1	3	3	4	5	4	4	4	3	8	3
140	2020/2/29 21:56:39	1	53	宁夏-石嘴山市-大武口区	3	3	3	3	2	4	3	3	2	9	4
141	2020/2/29 21:58:01	1	28	宁夏-吴忠市-同心县	2	4	2	5	4	3	3	4	4	19	4
142	2020/2/29 21:58:11	1	27	宁夏-银川市-金凤区	2	5	4	3	4	3	3	5	5	20	5
143	2020/2/29 21:58:40	1	41	宁夏-石嘴山市-大武口区	2	2	4	3	4	2	3	5	3	12	4
144	2020/2/29 21:59:45	2	22	宁夏-吴忠市-同心县	1	3	2	4	4	4	3	4	4	10	4
145	2020/2/29 22:00:04	1	55	宁夏-石嘴山市-大武口区	3	3	1	1	1	3	2	1	2	4	2
146	2020/2/29 22:00:24	2	34	宁夏-吴忠市-同心县	1	2	4	4	4	4	2	3	2	10	3
147	2020/2/29 22:00:35	2	36	宁夏-吴忠市-同心县	1	3	3	3	2	2	2	3	3	8	3
148	2020/2/29 22:02:03	1	38	宁夏-吴忠市-同心县	1	3	1	2	3	2	2	2	2	10	2
149	2020/2/29 22:04:25	1	23	宁夏-银川市-金凤区	3	3	2	5	5	5	5	5	5	16	4
150	2020/2/29 22:04:27	2	38	宁夏-石嘴山市-平罗县	1	3	4	1	3	3	5	5	4	12	4
151	2020/2/29 22:05:56	2	48	宁夏-吴忠市-同心县	1	3	3	4	4	3	3	3	2	8	2
152	2020/2/29 22:05:59	2	43	宁夏-吴忠市-同心县	2	4	3	3	3	3	3	3	3	9	4
153	2020/2/29 22:06:23	2	39	宁夏-吴忠市-同心县	2	5	5	5	5	5	5	5	5	12	5
154	2020/2/29 22:08:21	1	46	宁夏-石嘴山市-平罗县	1	1	2	1	2	2	2	1	1	6	1
155	2020/2/29 22:08:22	1	46	宁夏-石嘴山市-平罗县	1	1	2	1	2	2	1	3	2	9	3
156	2020/2/29 22:08:28	1	28	宁夏-吴忠市-利通区	1	3	2	3	3	3	2	2	2	18	3
157	2020/2/29 22:09:09	1	42	宁夏-银川市-永宁县	3	1	1	1	1	1	1	1	1	23	5
158	2020/2/29 22:10:02	2	42	宁夏-吴忠市-同心县	1	2	2	3	1	3	2	2	2	10	2
159	2020/2/29 22:12:31	1	58	宁夏-吴忠市-同心县	3	2	5	1	1	2	3	3	5	23	4
160	2020/2/29 22:12:35	1	49	宁夏-吴忠市-同心县	2	3	3	3	3	3	3	4	3	16	5
161	2020/2/29 22:14:53	1	38	宁夏-吴忠市-同心县	1	3	3	4	4	4	3	4	3	18	3
162	2020/2/29 22:15:07	2	39	宁夏-石嘴山市-平罗县	1	3	3	3	2	3	1	3	3	6	3
163	2020/2/29 22:20:40	1	52	宁夏-吴忠市-同心县	1	3	3	2	2	1	3	3	1	16	2
164	2020/2/29 22:21:42	1	52	宁夏-吴忠市-利通区	1	1	1	1	2	1	1	4	1	8	1
165	2020/2/29 22:22:09	1	50	宁夏-石嘴山市-大武口区	1	1	1	1	1	1	4	3	1	10	2
166	2020/2/29 22:22:36	1	45	宁夏-石嘴山市-平罗县	1	1	1	1	1	1	1	2	2	9	1
167	2020/2/29 22:22:50	1	51	宁夏-石嘴山市-平罗县	2	3	4	3	3	3	2	3	3	12	3
168	2020/2/29 22:24:35	1	57	宁夏-吴忠市-同心县	2	2	1	1	1	1	1	1	1	8	1
169	2020/2/29 22:26:56	1	24	宁夏-吴忠市-同心县	1	1	2	3	1	1	2	4	3	12	4
170	2020/2/29 22:29:36	1	50	宁夏-吴忠市-同心县	1	4	3	5	4	4	3	5	3	16	5
171	2020/2/29 22:32:37	2	27	宁夏-吴忠市-同心县	1	5	5	3	1	5	1	5	4	9	5
172	2020/2/29 22:35:40	2	48	宁夏-银川市-金凤区	2	2	2	1	2	2	2	2	2	7	2
173	2020/2/29 22:36:24	1	33	宁夏-中卫市-中宁县	2	2	3	4	4	4	3	5	5	15	4
174	2020/2/29 22:38:51	1	27	宁夏-银川市-金凤区	1	1	1	1	1	1	1	1	1	8	1
175	2020/2/29 22:38:59	2	40	宁夏-固原市-原州区	2	4	4	4	3	4	3	3	1	18	4
176	2020/2/29 22:42:09	1	38	宁夏-吴忠市-利通区	2	1	2	5	5	4	3	3	2	0	5
177	2020/2/29 22:45:29	1	27	宁夏-吴忠市-同心县	1	1	1	1	1	1	2	3	4	23	3
178	2020/2/29 22:45:51	1	45	宁夏-银川市-永宁县	2	4	3	2	2	2	1	1	1	7	2
179	2020/2/29 22:50:10	1	44	宁夏-石嘴山市-大武口区	1	2	1	3	2	3	2	3	1	12	3
180	2020/2/29 22:52:34	1	28	宁夏-吴忠市-同心县	1	3	2	3	3	3	2	4	4	13	4
181	2020/2/29 22:53:33	1	34	宁夏-银川市-永宁县	1	1	1	1	1	1	1	1	1	8	5
182	2020/2/29 22:55:13	1	36	宁夏-吴忠市-同心县	1	4	3	1	1	3	3	2	1	12	1
183	2020/2/29 22:55:37	1	36	宁夏-吴忠市-同心县	3	1	1	5	5	5	5	5	5	23	5
184	2020/2/29 23:00:52	1	26	宁夏-银川市-金凤区	1	4	5	4	5	5	5	5	2	5	5
185	2020/2/29 23:01:07	2	37	宁夏-固原市-原州区	1	2	3	2	3	2	3	4	3	8	2
186	2020/2/29 23:03:17	1	42	宁夏-中卫市-沙坡头区	1	3	3	2	4	4	4	4	2	10	4
187	2020/2/29 23:05:19	2	30	宁夏-石嘴山市-平罗县	1	4	4	3	4	4	2	2	1	10	4
188	2020/2/29 23:07:44	2	30	宁夏-吴忠市-利通区	1	3	3	4	4	3	4	2	4	8	5
189	2020/2/29 23:07:47	1	55	宁夏-固原市-原州区	2	1	1	1	1	1	1	1	1	8	1
190	2020/2/29 23:19:02	1	25	宁夏-银川市-永宁县	1	1	1	2	2	1	1	2	1	20	4
191	2020/2/29 23:25:03	1	52	宁夏-吴忠市-同心县	1	3	3	3	2	1	2	3	3	8	3
192	2020/2/29 23:51:24	1	47	宁夏-石嘴山市-平罗县	3	3	2	5	3	4	4	3	3	12	4
193	2020/3/1 0:03:16	1	50	宁夏-银川市-永宁县	3	3	2	3	3	2	2	4	4	12	4
194	2020/3/1 0:06:47	1	24	宁夏-银川市-金凤区	3	2	5	4	4	3	5	5	5	23	4
195	2020/3/1 0:07:45	2	28	宁夏-银川市-金凤区	1	5	4	3	3	3	3	5	4	6	2
196	2020/3/1 0:09:45	2	42	宁夏-石嘴山市-平罗县	1	3	3	2	3	3	3	3	3	7	3
197	2020/3/1 0:09:55	1	27	宁夏-银川市-金凤区	3	1	1	5	5	5	5	5	5	23	5
198	2020/3/1 0:11:07	1	25	宁夏-银川市-金凤区	3	1	1	5	5	5	5	5	5	23	5
199	2020/3/1 0:15:27	1	58	宁夏-银川市-永宁县	2	4	1	3	3	1	1	5	1	8	1
200	2020/3/1 0:16:45	1	25	宁夏-银川市-金凤区	3	2	3	5	5	5	5	5	5	23	5
201	2020/3/1 1:59:56	1	29	宁夏-吴忠市-同心县	2	3	2	5	3	2	4	4	3	14	5
202	2020/3/1 2:39:59	1	28	宁夏-银川市-金凤区	1	5	2	5	5	5	5	5	5	8	3
203	2020/3/1 7:06:07	1	58	宁夏-银川市-永宁县	3	5	5	2	3	3	4	4	3	10	2
204	2020/3/1 7:37:49	1	50	宁夏-吴忠市-同心县	3	4	4	3	3	3	3	3	3	8	3
205	2020/3/1 8:21:06	2	48	宁夏-固原市-原州区	1	1	1	1	1	1	1	1	3	2	4
206	2020/3/1 8:27:50	2	37	宁夏-银川市-兴庆区	1	2	1	1	2	1	1	1	1	22	1
207	2020/3/1 8:36:35	1	24	宁夏-银川市-兴庆区	1	3	2	2	2	2	5	2	1	12	3
208	2020/3/1 8:36:55	1	29	宁夏-银川市-兴庆区	1	1	1	1	1	1	1	4	1	12	4
209	2020/3/1 8:44:52	1	26	宁夏-石嘴山市-惠农区	1	3	4	4	4	4	4	3	2	10	4
210	2020/3/1 8:50:38	1	43	宁夏-石嘴山市-平罗县	2	1	1	4	2	4	3	4	3	10	4
211	2020/3/1 8:53:06	1	54	宁夏-石嘴山市-惠农区	2	3	3	4	3	3	3	4	4	22	3
212	2020/3/1 8:53:15	2	46	宁夏-吴忠市-同心县	1	4	3	4	3	3	3	4	3	9	4
213	2020/3/1 8:54:15	1	56	宁夏-石嘴山市-惠农区	2	5	5	5	4	4	4	5	5	10	5
214	2020/3/1 8:56:43	1	26	宁夏-银川市-兴庆区	1	3	3	4	4	3	4	5	3	16	4
215	2020/3/1 9:05:30	1	45	宁夏-吴忠市-同心县	2	3	3	3	3	2	1	5	1	14	4
216	2020/3/1 9:11:43	1	29	宁夏-吴忠市-同心县	1	2	3	4	4	2	3	5	5	9	4
217	2020/3/1 9:14:10	1	56	宁夏-石嘴山市-大武口区	1	3	2	3	1	3	2	1	1	4	1
218	2020/3/1 9:23:17	1	32	宁夏-吴忠市-同心县	1	5	5	2	4	2	1	3	1	14	4
219	2020/3/1 9:28:11	2	39	宁夏-固原市-彭阳县	1	3	3	3	2	3	3	2	2	10	3
220	2020/3/1 9:29:07	2	25	宁夏-吴忠市-同心县	1	3	4	4	5	2	4	2	2	8	3
221	2020/3/1 9:29:22	1	27	宁夏-银川市-兴庆区	3	4	4	5	5	5	5	5	5	14	5
222	2020/3/1 9:29:50	1	29	宁夏-银川市-永宁县	1	3	1	2	2	2	2	4	3	12	2
223	2020/3/1 9:30:27	1	31	宁夏-吴忠市-红寺堡区	1	1	1	1	1	1	1	1	1	13	2
224	2020/3/1 9:34:13	1	30	宁夏-吴忠市-同心县	3	4	3	3	4	3	4	4	4	11	4
225	2020/3/1 9:38:49	1	29	宁夏-吴忠市-同心县	1	2	2	5	5	3	5	4	3	23	5
226	2020/3/1 9:39:06	1	30	宁夏-吴忠市-同心县	1	4	2	1	1	2	3	1	1	13	3
227	2020/3/1 9:41:27	1	25	宁夏-吴忠市-同心县	1	3	4	2	2	3	3	4	4	10	3
228	2020/3/1 9:45:14	1	26	宁夏-吴忠市-同心县	1	3	4	3	2	2	2	4	3	13	4
229	2020/3/1 9:55:15	1	31	宁夏-银川市-永宁县	2	5	5	5	5	5	5	5	5	14	5
230	2020/3/1 9:59:31	2	26	宁夏-吴忠市-红寺堡区	1	4	1	4	4	4	1	1	1	9	4
231	2020/3/1 10:03:35	1	36	宁夏-吴忠市-红寺堡区	1	1	2	3	5	2	3	5	3	12	5
232	2020/3/1 10:08:57	1	30	宁夏-吴忠市-红寺堡区	1	1	2	3	2	1	1	1	1	12	4
233	2020/3/1 10:11:25	1	48	宁夏-中卫市-海原县	1	2	2	3	3	3	3	3	3	10	4
234	2020/3/1 10:15:37	1	35	宁夏-吴忠市-同心县	1	4	5	1	1	3	1	3	3	11	4
235	2020/3/1 10:18:29	1	48	宁夏-吴忠市-红寺堡区	1	1	1	1	1	1	1	1	1	12	1
236	2020/3/1 10:19:30	1	40	宁夏-吴忠市-红寺堡区	1	5	5	2	2	2	1	3	1	12	3
237	2020/3/1 10:19:48	2	30	宁夏-吴忠市-红寺堡区	2	2	1	4	4	3	3	5	5	12	4
238	2020/3/1 10:20:26	1	27	宁夏-吴忠市-红寺堡区	1	3	1	3	2	1	2	2	2	8	3
239	2020/3/1 10:21:47	1	28	宁夏-吴忠市-红寺堡区	1	1	1	1	1	1	1	2	3	10	4
240	2020/3/1 10:27:10	2	35	宁夏-吴忠市-同心县	1	1	2	1	1	1	4	3	2	11	4
241	2020/3/1 10:27:13	1	27	宁夏-吴忠市-红寺堡区	1	2	4	3	2	3	3	4	2	10	3
242	2020/3/1 10:31:20	1	45	宁夏-吴忠市-同心县	3	3	4	4	2	2	3	3	2	6	4
243	2020/3/1 10:32:37	1	31	宁夏-吴忠市-同心县	1	2	2	3	3	1	3	3	1	10	2
244	2020/3/1 10:34:17	1	38	宁夏-吴忠市-同心县	1	2	2	1	2	2	3	3	3	10	2
245	2020/3/1 10:34:32	1	32	宁夏-吴忠市-同心县	1	1	2	1	1	1	3	1	1	8	2
246	2020/3/1 10:35:32	1	28	宁夏-银川市-永宁县	3	3	2	4	4	1	3	4	4	5	3
247	2020/3/1 10:38:23	1	51	宁夏-吴忠市-同心县	3	3	2	3	3	3	4	3	3	11	2
248	2020/3/1 10:40:26	1	29	宁夏-吴忠市-红寺堡区	1	2	5	1	2	1	3	2	3	12	3
249	2020/3/1 10:42:11	2	35	宁夏-吴忠市-同心县	1	3	4	4	4	3	4	4	3	8	4
250	2020/3/1 10:42:16	2	46	宁夏-吴忠市-同心县	3	3	3	4	4	3	3	5	5	12	4
251	2020/3/1 10:43:02	2	32	宁夏-吴忠市-同心县	1	3	3	3	3	3	3	3	3	8	4
252	2020/3/1 10:44:15	1	26	宁夏-吴忠市-红寺堡区	1	3	5	4	3	4	4	2	2	12	4
253	2020/3/1 10:45:14	2	46	宁夏-吴忠市-同心县	1	3	2	3	3	4	3	5	3	8	2
254	2020/3/1 10:50:00	1	39	宁夏-吴忠市-红寺堡区	1	2	3	3	1	1	1	1	1	8	2
255	2020/3/1 10:50:12	1	26	宁夏-吴忠市-同心县	1	1	1	2	1	1	3	3	1	15	1
256	2020/3/1 10:51:11	1	30	宁夏-吴忠市-同心县	1	1	5	3	2	1	5	5	5	19	5
257	2020/3/1 10:54:16	1	37	宁夏-中卫市-海原县	1	3	3	3	4	2	1	4	4	10	3
258	2020/3/1 10:58:53	1	46	宁夏-吴忠市-同心县	1	3	3	1	1	1	1	1	1	12	1
259	2020/3/1 11:03:18	2	51	宁夏-银川市-金凤区	1	2	1	1	1	1	1	2	1	12	2
260	2020/3/1 11:03:34	1	31	宁夏-吴忠市-同心县	1	3	4	4	3	2	4	1	2	12	5
261	2020/3/1 11:29:55	1	30	宁夏-吴忠市-红寺堡区	1	3	3	2	2	2	2	2	3	12	4
262	2020/3/1 11:36:49	1	27	宁夏-银川市-金凤区	1	1	2	1	1	1	2	1	1	7	1
263	2020/3/1 11:53:46	1	41	宁夏-吴忠市-红寺堡区	1	3	2	2	2	2	2	3	3	12	2
264	2020/3/1 12:00:05	1	34	宁夏-吴忠市-红寺堡区	1	3	5	2	2	3	3	3	3	12	5
265	2020/3/1 12:50:56	1	30	宁夏-银川市-金凤区	1	2	2	4	3	2	4	4	3	10	3
266	2020/3/1 12:58:05	1	26	宁夏-吴忠市-利通区	1	3	3	4	4	2	4	4	5	20	4
267	2020/3/1 13:47:27	2	41	宁夏-吴忠市-红寺堡区	2	5	4	3	5	5	3	5	4	8	5
268	2020/3/1 14:05:45	1	26	宁夏-吴忠市-红寺堡区	1	5	5	3	1	1	1	5	5	12	5
269	2020/3/1 15:10:18	1	31	宁夏-银川市-金凤区	3	3	3	5	5	4	4	5	5	12	4
270	2020/3/1 15:17:30	1	31	宁夏-吴忠市-红寺堡区	1	3	1	1	1	1	1	1	1	14	1
271	2020/3/1 16:08:09	1	25	宁夏-吴忠市-红寺堡区	3	4	4	4	4	4	3	5	3	12	3
272	2020/3/1 16:24:41	2	34	宁夏-银川市-贺兰县	1	4	4	3	3	3	3	3	3	8	4
273	2020/3/1 16:26:31	1	20	宁夏-银川市-贺兰县	1	1	2	1	1	1	1	3	2	10	2
274	2020/3/1 16:28:24	1	28	宁夏-中卫市-海原县	1	3	3	3	3	3	2	3	3	14	4
275	2020/3/1 16:35:33	2	30	宁夏-银川市-贺兰县	1	1	1	3	2	2	1	4	2	0	3
276	2020/3/1 16:43:01	1	34	宁夏-银川市-贺兰县	1	4	3	4	4	4	4	5	3	12	4
277	2020/3/1 16:43:03	1	24	宁夏-银川市-贺兰县	1	3	5	5	5	5	5	5	5	20	4
278	2020/3/1 16:45:21	1	28	宁夏-银川市-贺兰县	1	5	4	3	3	3	2	4	4	12	4
279	2020/3/1 16:46:53	1	29	宁夏-银川市-贺兰县	1	1	1	1	1	1	1	1	1	8	2
280	2020/3/1 16:50:35	2	25	宁夏-银川市-贺兰县	1	1	1	1	1	1	1	1	1	9	3
281	2020/3/1 17:04:31	1	51	宁夏-中卫市-中宁县	2	3	3	3	3	3	2	3	3	10	3
282	2020/3/1 17:09:20	1	30	宁夏-银川市-贺兰县	1	3	3	3	3	3	3	3	3	15	3
283	2020/3/1 17:24:23	1	28	宁夏-吴忠市-利通区	1	1	1	4	4	1	5	5	3	10	5
284	2020/3/1 17:25:35	2	25	宁夏-吴忠市-利通区	1	4	5	4	4	4	5	3	5	10	5
285	2020/3/1 17:25:49	1	20	宁夏-吴忠市-利通区	1	3	3	5	2	3	2	5	5	23	5
286	2020/3/1 17:25:52	1	36	宁夏-吴忠市-利通区	1	2	3	1	2	2	1	1	2	18	3
287	2020/3/1 17:28:00	1	27	宁夏-吴忠市-利通区	3	1	1	5	5	2	1	5	4	12	4
288	2020/3/1 17:28:11	1	34	宁夏-吴忠市-利通区	2	2	1	2	3	1	1	2	1	12	2
289	2020/3/1 17:28:29	1	25	宁夏-吴忠市-利通区	1	1	1	3	2	1	1	2	1	21	3
290	2020/3/1 17:28:44	2	41	宁夏-吴忠市-利通区	2	4	3	4	4	4	3	5	4	10	5
291	2020/3/1 17:30:10	1	40	宁夏-吴忠市-利通区	3	2	2	3	3	3	3	5	3	12	3
292	2020/3/1 17:30:31	1	29	宁夏-吴忠市-利通区	2	3	5	3	4	3	3	3	3	14	4
293	2020/3/1 17:30:45	1	44	宁夏-中卫市-中宁县	1	4	4	2	3	3	2	4	2	12	4
294	2020/3/1 17:31:21	1	24	宁夏-吴忠市-利通区	2	2	1	5	5	5	5	5	4	11	5
295	2020/3/1 17:31:22	1	33	宁夏-吴忠市-利通区	2	3	3	2	2	2	3	3	3	10	3
296	2020/3/1 17:31:33	1	25	宁夏-吴忠市-利通区	1	3	2	4	3	4	3	3	2	12	4
297	2020/3/1 17:32:15	1	35	宁夏-吴忠市-利通区	3	4	4	3	3	3	1	5	5	16	3
298	2020/3/1 17:32:57	1	37	宁夏-吴忠市-利通区	1	3	1	1	1	1	1	1	1	23	1
299	2020/3/1 17:33:04	1	30	宁夏-吴忠市-利通区	2	3	1	1	1	2	1	4	4	14	4
300	2020/3/1 17:34:10	1	46	宁夏-吴忠市-利通区	1	5	5	2	2	2	1	4	3	16	1
301	2020/3/1 17:34:16	2	33	宁夏-吴忠市-利通区	2	3	3	5	5	5	5	1	1	13	5
302	2020/3/1 17:34:48	1	30	宁夏-吴忠市-利通区	2	3	3	4	4	4	3	3	3	14	4
303	2020/3/1 17:35:13	1	28	宁夏-吴忠市-利通区	1	1	3	4	3	3	4	5	1	12	4
304	2020/3/1 17:36:15	1	30	宁夏-吴忠市-利通区	2	5	3	4	5	3	3	4	3	8	4
305	2020/3/1 17:36:19	1	26	宁夏-吴忠市-利通区	1	3	2	1	1	1	1	3	1	6	2
306	2020/3/1 17:38:36	1	26	宁夏-吴忠市-利通区	1	1	2	4	3	4	3	3	2	13	3
307	2020/3/1 17:38:54	2	29	宁夏-吴忠市-利通区	1	2	2	2	2	2	2	2	2	8	2
308	2020/3/1 17:39:52	1	27	宁夏-吴忠市-利通区	3	5	2	2	3	2	3	4	1	18	1
309	2020/3/1 17:39:59	1	29	宁夏-吴忠市-利通区	3	1	4	3	4	1	3	3	3	13	4
310	2020/3/1 17:40:28	1	46	宁夏-吴忠市-利通区	2	3	3	3	3	3	3	4	4	12	3
311	2020/3/1 17:41:17	2	23	宁夏-吴忠市-利通区	1	1	1	3	3	3	2	5	3	13	4
312	2020/3/1 17:41:57	1	30	宁夏-吴忠市-利通区	1	3	4	3	4	2	2	4	3	10	3
313	2020/3/1 17:42:12	1	41	宁夏-吴忠市-利通区	1	1	1	1	1	1	1	1	1	22	1
314	2020/3/1 17:43:47	1	45	宁夏-固原市-原州区	2	3	3	3	3	3	2	4	3	12	3
315	2020/3/1 17:44:48	2	35	宁夏-固原市-原州区	1	3	3	3	4	3	2	3	2	9	3
316	2020/3/1 17:44:52	1	46	宁夏-固原市-原州区	1	3	4	3	3	3	2	3	3	10	4
317	2020/3/1 17:45:30	1	40	宁夏-吴忠市-利通区	1	4	1	1	1	1	1	1	1	8	3
318	2020/3/1 17:46:07	1	37	宁夏-吴忠市-利通区	1	3	1	1	1	1	1	1	1	23	1
319	2020/3/1 17:47:27	1	37	宁夏-固原市-西吉县	1	2	1	2	3	1	3	3	3	11	2
320	2020/3/1 17:47:36	1	46	宁夏-固原市-泾源县	1	3	4	3	1	1	1	4	3	20	3
321	2020/3/1 17:48:41	1	23	宁夏-吴忠市-利通区	1	5	3	1	1	1	1	1	1	8	2
322	2020/3/1 17:48:54	1	22	宁夏-吴忠市-利通区	1	2	1	3	3	3	2	2	2	10	3
323	2020/3/1 17:48:56	1	37	宁夏-吴忠市-利通区	2	3	2	3	3	3	3	4	3	9	3
324	2020/3/1 17:50:57	1	56	宁夏-吴忠市-利通区	2	2	3	2	2	2	2	3	3	12	2
325	2020/3/1 17:51:08	1	30	宁夏-吴忠市-利通区	1	3	3	2	2	2	2	4	2	16	3
326	2020/3/1 17:51:14	2	28	宁夏-吴忠市-利通区	1	2	1	3	3	2	3	3	1	9	2
327	2020/3/1 17:51:25	1	29	宁夏-吴忠市-利通区	1	3	2	3	3	3	2	3	2	13	3
328	2020/3/1 17:51:34	2	27	宁夏-固原市-原州区	3	1	1	2	3	3	3	4	3	9	5
329	2020/3/1 17:51:39	1	44	宁夏-吴忠市-利通区	1	1	1	2	3	2	2	3	3	8	2
330	2020/3/1 17:52:08	1	48	宁夏-固原市-原州区	2	3	4	4	4	4	4	4	3	23	4
331	2020/3/1 17:52:22	1	26	宁夏-吴忠市-利通区	1	3	3	2	2	2	2	2	2	20	2
332	2020/3/1 17:54:47	1	42	宁夏-固原市-西吉县	2	3	4	3	3	3	3	4	3	18	4
333	2020/3/1 17:55:21	1	40	宁夏-固原市-西吉县	1	1	1	1	1	1	1	1	1	18	1
334	2020/3/1 17:57:13	1	26	宁夏-固原市-西吉县	1	1	1	1	2	2	2	2	1	10	1
335	2020/3/1 17:57:38	1	31	宁夏-吴忠市-利通区	2	5	5	5	5	5	2	5	5	16	5
336	2020/3/1 17:57:45	1	38	宁夏-吴忠市-利通区	1	5	4	3	2	3	3	2	5	12	3
337	2020/3/1 17:58:00	1	36	宁夏-吴忠市-利通区	3	5	5	5	5	5	5	5	5	18	3
338	2020/3/1 17:59:16	1	40	宁夏-吴忠市-利通区	1	2	1	3	3	1	2	5	3	15	2
339	2020/3/1 17:59:38	1	38	宁夏-固原市-西吉县	1	3	3	3	2	2	1	5	3	14	3
340	2020/3/1 18:00:21	2	33	宁夏-固原市-西吉县	1	3	4	3	4	4	3	4	3	9	4
341	2020/3/1 18:00:42	1	39	宁夏-吴忠市-利通区	1	3	4	3	1	2	2	4	3	12	3
342	2020/3/1 18:01:04	1	36	宁夏-固原市-原州区	3	3	3	4	3	3	5	5	3	12	3
343	2020/3/1 18:02:06	1	27	宁夏-吴忠市-利通区	3	5	4	4	4	4	4	5	2	12	4
344	2020/3/1 18:03:07	1	34	宁夏-固原市-西吉县	1	3	3	3	3	3	3	4	4	10	3
345	2020/3/1 18:04:39	1	33	宁夏-固原市-西吉县	1	1	1	1	3	2	2	1	1	10	2
346	2020/3/1 18:05:01	1	25	宁夏-固原市-西吉县	1	2	2	2	2	2	2	2	2	10	3
347	2020/3/1 18:05:06	1	36	宁夏-吴忠市-利通区	1	4	3	2	2	2	2	3	3	10	3
348	2020/3/1 18:06:28	1	32	宁夏-固原市-西吉县	1	3	5	3	3	3	3	4	4	12	4
349	2020/3/1 18:06:37	1	23	宁夏-吴忠市-利通区	3	1	4	4	2	4	2	5	3	10	3
350	2020/3/1 18:06:42	1	45	宁夏-吴忠市-利通区	1	3	1	2	2	2	2	3	3	12	2
351	2020/3/1 18:06:59	1	28	宁夏-吴忠市-利通区	1	1	1	1	1	1	1	5	5	12	1
352	2020/3/1 18:06:59	1	25	宁夏-固原市-西吉县	1	2	2	2	2	2	3	3	3	9	2
353	2020/3/1 18:07:07	1	36	宁夏-固原市-西吉县	1	3	3	2	3	3	3	2	2	23	3
354	2020/3/1 18:07:11	1	40	宁夏-固原市-西吉县	1	2	3	3	3	3	3	3	3	10	4
355	2020/3/1 18:07:21	1	42	宁夏-固原市-西吉县	1	2	1	3	3	1	2	4	3	12	2
356	2020/3/1 18:11:12	1	46	宁夏-中卫市-沙坡头区	2	3	4	3	4	3	4	5	4	8	4
357	2020/3/1 18:11:19	1	26	宁夏-吴忠市-利通区	1	3	2	2	2	2	2	3	2	14	2
358	2020/3/1 18:11:47	2	27	宁夏-吴忠市-利通区	3	1	3	4	4	4	4	3	4	8	4
359	2020/3/1 18:11:54	1	26	宁夏-吴忠市-利通区	1	3	2	3	3	2	3	1	1	8	3
360	2020/3/1 18:13:26	1	27	宁夏-吴忠市-利通区	1	2	1	5	5	1	3	3	3	14	5
361	2020/3/1 18:13:40	1	39	宁夏-固原市-西吉县	1	1	1	1	1	1	1	2	2	8	1
362	2020/3/1 18:13:47	2	35	宁夏-吴忠市-利通区	1	3	3	3	3	1	1	3	3	11	4
363	2020/3/1 18:13:48	2	36	宁夏-固原市-西吉县	1	2	2	2	2	4	2	4	4	12	3
364	2020/3/1 18:14:18	1	26	宁夏-吴忠市-利通区	1	3	3	3	3	2	3	2	2	9	3
365	2020/3/1 18:14:19	1	49	宁夏-吴忠市-利通区	1	4	1	1	1	1	1	4	3	10	4
366	2020/3/1 18:14:28	1	53	宁夏-固原市-原州区	1	3	2	1	1	1	1	2	1	9	2
367	2020/3/1 18:15:00	1	28	宁夏-吴忠市-利通区	1	3	3	2	2	1	1	5	1	8	1
368	2020/3/1 18:15:05	1	47	宁夏-吴忠市-利通区	2	5	3	2	3	3	2	5	3	23	5
369	2020/3/1 18:15:16	1	23	宁夏-中卫市-沙坡头区	1	3	1	3	3	2	1	3	3	0	1
370	2020/3/1 18:15:40	1	46	宁夏-固原市-原州区	3	5	4	4	5	5	4	4	4	12	5
371	2020/3/1 18:16:22	1	45	宁夏-中卫市-沙坡头区	2	3	3	2	3	3	1	5	3	16	5
372	2020/3/1 18:17:35	1	33	宁夏-固原市-西吉县	3	3	5	1	1	3	1	3	2	10	3
373	2020/3/1 18:17:37	1	51	宁夏-固原市-西吉县	1	2	2	3	3	1	2	3	2	10	2
374	2020/3/1 18:17:50	1	50	宁夏-吴忠市-青铜峡市	1	3	3	4	4	3	4	3	3	0	2
375	2020/3/1 18:18:40	2	35	宁夏-吴忠市-利通区	1	3	1	3	3	3	3	3	3	10	3
376	2020/3/1 18:18:41	2	25	宁夏-吴忠市-利通区	1	5	3	2	2	3	2	2	1	5	4
377	2020/3/1 18:20:59	1	50	宁夏-固原市-西吉县	1	1	1	1	1	1	1	2	3	12	2
378	2020/3/1 18:21:03	2	25	宁夏-吴忠市-利通区	1	1	1	3	2	1	2	4	1	3	3
379	2020/3/1 18:21:42	1	28	宁夏-吴忠市-利通区	1	3	3	1	1	1	2	1	1	9	3
380	2020/3/1 18:21:50	1	53	宁夏-固原市-原州区	2	1	2	2	3	1	2	3	2	12	4
381	2020/3/1 18:21:57	1	27	宁夏-中卫市-沙坡头区	2	5	5	5	5	5	4	5	4	11	5
382	2020/3/1 18:22:12	2	32	宁夏-吴忠市-利通区	1	1	1	1	1	1	1	1	1	9	1
383	2020/3/1 18:22:36	2	37	宁夏-吴忠市-利通区	1	2	2	1	2	2	1	1	1	10	1
384	2020/3/1 18:22:42	2	44	宁夏-吴忠市-利通区	2	2	3	3	3	3	3	4	3	23	3
385	2020/3/1 18:23:09	1	39	宁夏-吴忠市-利通区	1	2	2	3	2	2	2	4	2	13	1
386	2020/3/1 18:23:17	1	54	宁夏-中卫市-沙坡头区	2	5	5	5	5	5	5	5	5	8	4
387	2020/3/1 18:23:27	1	40	宁夏-中卫市-沙坡头区	3	4	4	4	4	2	3	4	3	10	4
388	2020/3/1 18:23:28	2	28	宁夏-中卫市-沙坡头区	1	5	5	5	5	5	5	5	5	12	5
389	2020/3/1 18:23:32	1	31	宁夏-中卫市-沙坡头区	3	2	5	3	3	3	2	4	4	12	2
390	2020/3/1 18:23:42	1	33	宁夏-中卫市-沙坡头区	1	3	2	2	4	3	3	3	3	12	3
391	2020/3/1 18:23:49	1	50	宁夏-中卫市-沙坡头区	2	1	2	3	3	2	3	4	5	10	4
392	2020/3/1 18:24:10	1	36	宁夏-中卫市-沙坡头区	1	2	3	3	4	4	5	5	4	12	4
393	2020/3/1 18:24:13	1	35	宁夏-固原市-西吉县	1	1	1	1	1	1	1	3	2	12	3
394	2020/3/1 18:24:13	2	33	宁夏-中卫市-沙坡头区	1	3	3	2	3	2	1	4	1	12	4
395	2020/3/1 18:24:25	1	48	宁夏-固原市-西吉县	3	2	1	2	4	3	2	5	3	12	1
396	2020/3/1 18:24:27	1	27	宁夏-中卫市-沙坡头区	1	3	3	3	3	3	3	3	3	10	3
397	2020/3/1 18:24:29	1	27	宁夏-吴忠市-利通区	3	5	3	3	3	3	3	4	4	10	3
398	2020/3/1 18:24:51	1	49	宁夏-固原市-西吉县	1	3	1	1	2	1	1	2	1	10	2
399	2020/3/1 18:25:07	1	28	宁夏-中卫市-沙坡头区	1	4	5	2	3	3	2	3	2	12	3
400	2020/3/1 18:25:20	2	24	宁夏-固原市-西吉县	1	1	1	2	1	2	1	1	1	10	1
401	2020/3/1 18:25:22	1	30	宁夏-吴忠市-利通区	3	4	3	4	4	4	3	5	3	10	4
402	2020/3/1 18:25:25	1	36	宁夏-固原市-西吉县	1	5	2	2	2	2	2	2	2	10	2
403	2020/3/1 18:25:41	1	27	宁夏-中卫市-沙坡头区	1	2	2	2	2	2	2	2	1	18	2
404	2020/3/1 18:25:43	1	51	宁夏-吴忠市-利通区	2	1	2	4	4	5	4	5	3	23	5
405	2020/3/1 18:25:50	1	30	宁夏-中卫市-沙坡头区	1	3	3	3	3	3	3	3	2	15	4
406	2020/3/1 18:26:11	1	36	宁夏-中卫市-沙坡头区	2	2	2	3	4	2	3	3	3	12	3
407	2020/3/1 18:26:23	1	28	宁夏-固原市-西吉县	1	4	1	1	1	1	1	1	3	12	4
408	2020/3/1 18:26:32	1	28	宁夏-中卫市-沙坡头区	1	2	5	2	3	2	1	3	2	12	5
409	2020/3/1 18:26:32	1	33	宁夏-固原市-西吉县	1	3	3	2	2	2	2	4	3	12	3
410	2020/3/1 18:26:33	1	40	宁夏-中卫市-沙坡头区	1	3	3	3	3	3	2	3	3	14	4
411	2020/3/1 18:26:54	1	30	宁夏-中卫市-沙坡头区	1	3	3	3	3	3	3	5	4	13	3
412	2020/3/1 18:27:13	2	28	宁夏-中卫市-沙坡头区	3	2	2	2	2	2	3	3	3	13	3
413	2020/3/1 18:27:18	1	46	宁夏-固原市-西吉县	3	2	4	3	4	4	3	4	4	16	4
414	2020/3/1 18:27:54	1	25	宁夏-吴忠市-利通区	1	1	1	4	4	4	3	4	3	15	3
415	2020/3/1 18:27:56	1	26	宁夏-中卫市-沙坡头区	1	3	2	3	2	3	2	4	2	12	3
416	2020/3/1 18:28:01	1	26	宁夏-中卫市-沙坡头区	1	1	1	1	1	1	1	1	1	8	1
417	2020/3/1 18:28:08	1	26	宁夏-固原市-西吉县	1	1	4	3	3	2	1	3	3	14	4
418	2020/3/1 18:28:12	2	26	宁夏-中卫市-沙坡头区	1	3	4	2	2	3	1	2	2	10	3
419	2020/3/1 18:28:42	1	50	宁夏-固原市-西吉县	1	3	3	3	4	3	3	5	4	14	5
420	2020/3/1 18:28:43	1	57	宁夏-银川市-贺兰县	2	4	1	3	3	3	2	3	3	18	4
421	2020/3/1 18:29:12	1	30	宁夏-中卫市-沙坡头区	1	3	4	4	4	4	2	2	2	10	4
422	2020/3/1 18:29:39	1	34	宁夏-中卫市-沙坡头区	2	4	3	3	3	3	3	3	3	10	3
423	2020/3/1 18:29:52	1	50	宁夏-中卫市-沙坡头区	1	5	2	1	1	1	1	2	1	12	1
424	2020/3/1 18:29:55	1	54	宁夏-中卫市-沙坡头区	1	3	3	1	1	1	1	1	1	10	2
425	2020/3/1 18:29:59	1	52	宁夏-中卫市-沙坡头区	2	3	2	3	3	3	3	4	3	12	4
426	2020/3/1 18:30:15	1	36	宁夏-中卫市-沙坡头区	1	5	5	5	5	5	5	5	5	14	5
427	2020/3/1 18:30:26	2	29	宁夏-吴忠市-利通区	1	1	1	1	2	1	1	1	1	8	5
428	2020/3/1 18:30:30	1	35	宁夏-吴忠市-利通区	1	4	2	3	4	2	3	2	2	10	3
429	2020/3/1 18:30:33	1	37	宁夏-固原市-西吉县	1	3	1	1	1	1	1	1	1	7	3
430	2020/3/1 18:30:49	1	27	宁夏-吴忠市-利通区	2	4	4	4	3	4	3	3	3	13	4
431	2020/3/1 18:31:41	2	28	宁夏-中卫市-沙坡头区	1	2	3	4	4	4	4	4	4	14	4
432	2020/3/1 18:32:13	1	28	宁夏-中卫市-沙坡头区	3	3	3	3	3	3	3	3	3	12	3
433	2020/3/1 18:32:17	1	24	宁夏-中卫市-沙坡头区	1	3	2	2	2	2	2	3	2	10	3
434	2020/3/1 18:33:13	1	28	宁夏-吴忠市-利通区	1	5	4	3	3	4	4	4	3	14	4
435	2020/3/1 18:33:16	1	23	宁夏-银川市-贺兰县	1	5	1	2	2	2	1	2	2	23	2
436	2020/3/1 18:33:20	1	25	宁夏-吴忠市-利通区	1	4	4	3	3	3	3	5	3	4	4
437	2020/3/1 18:33:20	1	21	宁夏-中卫市-沙坡头区	1	2	2	1	1	2	2	2	2	8	2
438	2020/3/1 18:33:24	1	30	宁夏-中卫市-沙坡头区	2	4	3	2	2	3	1	1	1	15	2
439	2020/3/1 18:33:26	1	26	宁夏-中卫市-沙坡头区	1	3	4	1	3	3	3	1	1	4	3
440	2020/3/1 18:33:43	1	28	宁夏-中卫市-沙坡头区	1	3	3	1	1	2	2	4	3	10	2
441	2020/3/1 18:33:51	1	34	宁夏-吴忠市-利通区	2	3	4	4	4	4	4	4	3	11	3
442	2020/3/1 18:34:13	2	38	宁夏-吴忠市-利通区	1	3	2	3	2	2	2	4	3	9	2
443	2020/3/1 18:34:18	1	36	宁夏-固原市-西吉县	1	3	2	3	2	1	1	1	2	12	5
444	2020/3/1 18:34:20	1	48	宁夏-固原市-西吉县	2	3	2	3	3	3	3	3	3	9	4
445	2020/3/1 18:34:34	1	29	宁夏-中卫市-沙坡头区	1	3	2	2	3	2	2	2	2	12	3
446	2020/3/1 18:34:57	1	25	宁夏-银川市-贺兰县	1	4	3	2	4	4	5	4	4	18	5
447	2020/3/1 18:34:58	1	35	宁夏-中卫市-沙坡头区	1	5	5	5	5	5	5	5	5	23	5
448	2020/3/1 18:35:00	1	28	宁夏-中卫市-沙坡头区	1	3	2	2	3	1	2	1	1	16	3
449	2020/3/1 18:35:08	1	46	宁夏-固原市-西吉县	2	3	2	3	3	2	3	4	4	12	3
450	2020/3/1 18:35:09	2	29	宁夏-固原市-西吉县	1	1	1	1	1	1	3	4	3	8	2
451	2020/3/1 18:35:14	1	32	宁夏-中卫市-沙坡头区	1	3	1	1	2	1	1	1	1	23	3
452	2020/3/1 18:35:35	2	32	宁夏-中卫市-沙坡头区	1	3	3	2	2	2	3	2	2	8	2
453	2020/3/1 18:35:49	1	27	宁夏-中卫市-沙坡头区	1	3	4	1	1	1	1	1	1	8	3
454	2020/3/1 18:35:49	2	32	宁夏-中卫市-沙坡头区	1	2	2	4	4	4	3	4	4	9	5
455	2020/3/1 18:36:10	2	30	宁夏-中卫市-沙坡头区	2	2	3	2	2	1	2	1	1	14	3
456	2020/3/1 18:36:28	1	48	宁夏-固原市-西吉县	2	3	3	3	2	3	3	3	3	21	3
457	2020/3/1 18:36:37	2	30	宁夏-中卫市-沙坡头区	3	5	5	5	5	5	5	5	5	13	5
458	2020/3/1 18:36:41	2	27	宁夏-吴忠市-利通区	1	3	3	5	5	5	5	5	3	13	5
459	2020/3/1 18:36:43	1	27	宁夏-中卫市-沙坡头区	1	3	3	2	3	3	3	3	3	8	4
460	2020/3/1 18:36:59	1	32	宁夏-中卫市-沙坡头区	1	3	1	1	1	1	1	3	1	12	1
461	2020/3/1 18:37:01	1	27	宁夏-中卫市-沙坡头区	3	3	3	2	2	2	3	3	3	6	3
462	2020/3/1 18:37:11	1	30	宁夏-中卫市-沙坡头区	1	3	3	3	3	2	3	3	3	12	3
463	2020/3/1 18:37:14	1	22	宁夏-中卫市-沙坡头区	1	1	2	1	1	1	1	1	1	16	1
464	2020/3/1 18:37:19	1	48	宁夏-固原市-西吉县	1	1	3	3	2	1	2	4	3	20	4
465	2020/3/1 18:37:21	1	28	宁夏-固原市-西吉县	1	3	4	3	2	3	3	3	3	14	4
466	2020/3/1 18:37:25	1	50	宁夏-固原市-西吉县	2	4	3	4	4	4	3	4	4	10	3
467	2020/3/1 18:37:38	1	30	宁夏-固原市-西吉县	3	1	1	5	5	1	5	5	5	14	5
468	2020/3/1 18:37:46	1	38	宁夏-固原市-原州区	2	2	1	2	2	2	2	4	3	10	3
469	2020/3/1 18:37:49	1	28	宁夏-中卫市-沙坡头区	1	1	3	1	1	3	4	3	3	8	1
470	2020/3/1 18:37:49	1	35	宁夏-固原市-西吉县	1	2	1	3	3	3	3	5	5	23	4
471	2020/3/1 18:38:00	1	33	宁夏-固原市-西吉县	1	3	3	3	3	3	3	4	3	12	3
472	2020/3/1 18:38:30	2	30	宁夏-吴忠市-利通区	1	3	2	2	1	1	2	1	1	13	2
473	2020/3/1 18:38:31	1	20	宁夏-中卫市-沙坡头区	1	2	1	3	4	2	4	3	2	8	2
474	2020/3/1 18:38:33	1	32	宁夏-中卫市-沙坡头区	1	1	1	4	4	1	3	4	4	10	1
475	2020/3/1 18:38:36	2	34	宁夏-中卫市-沙坡头区	1	3	1	2	2	2	1	3	1	13	2
476	2020/3/1 18:38:42	2	46	宁夏-中卫市-沙坡头区	3	3	1	1	1	1	1	2	1	8	1
477	2020/3/1 18:38:43	1	25	宁夏-吴忠市-利通区	1	3	2	4	4	4	3	4	3	8	5
478	2020/3/1 18:38:44	2	27	宁夏-中卫市-沙坡头区	3	2	2	2	2	2	3	3	2	0	1
479	2020/3/1 18:38:43	2	36	宁夏-固原市-西吉县	1	1	5	4	3	4	2	5	4	15	4
480	2020/3/1 18:39:02	1	46	宁夏-吴忠市-利通区	2	3	4	2	2	4	2	5	4	8	3
481	2020/3/1 18:39:04	1	28	宁夏-中卫市-沙坡头区	1	5	5	3	5	3	3	2	5	8	4
482	2020/3/1 18:39:08	1	30	宁夏-中卫市-沙坡头区	3	3	3	3	3	3	2	4	2	8	3
483	2020/3/1 18:39:13	1	36	宁夏-固原市-西吉县	1	3	5	3	4	4	4	5	5	23	5
484	2020/3/1 18:39:15	2	27	宁夏-中卫市-沙坡头区	1	4	2	1	2	4	1	2	2	10	3
485	2020/3/1 18:39:22	2	25	宁夏-中卫市-沙坡头区	1	5	5	5	5	5	5	5	5	10	5
486	2020/3/1 18:39:26	2	30	宁夏-中卫市-沙坡头区	1	4	4	3	3	4	4	4	4	9	4
487	2020/3/1 18:39:36	1	28	宁夏-中卫市-沙坡头区	1	3	2	4	4	3	4	4	3	20	4
488	2020/3/1 18:39:39	2	24	宁夏-中卫市-沙坡头区	1	3	2	3	3	3	3	4	3	12	2
489	2020/3/1 18:39:47	1	30	宁夏-中卫市-沙坡头区	1	1	5	3	4	2	3	5	4	20	4
490	2020/3/1 18:39:54	1	54	宁夏-中卫市-沙坡头区	1	3	3	1	1	1	1	1	1	10	1
491	2020/3/1 18:39:58	2	27	宁夏-固原市-西吉县	1	2	2	3	4	2	5	1	1	10	5
492	2020/3/1 18:40:00	1	31	宁夏-固原市-西吉县	1	3	1	3	3	2	4	3	2	5	3
493	2020/3/1 18:40:12	1	23	宁夏-中卫市-沙坡头区	1	3	3	3	4	3	3	4	3	14	3
494	2020/3/1 18:40:22	1	25	宁夏-固原市-西吉县	1	3	3	1	2	2	3	4	4	12	3
495	2020/3/1 18:40:24	1	18	宁夏-中卫市-沙坡头区	1	5	1	2	2	1	1	4	2	13	2
496	2020/3/1 18:40:44	1	28	宁夏-固原市-原州区	1	2	2	3	3	2	3	4	4	14	4
497	2020/3/1 18:40:46	1	20	宁夏-中卫市-沙坡头区	3	3	2	3	3	2	3	4	2	14	2
498	2020/3/1 18:40:48	1	29	宁夏-中卫市-沙坡头区	2	5	5	5	5	5	5	5	5	12	5
499	2020/3/1 18:40:52	2	25	宁夏-中卫市-沙坡头区	1	4	2	2	2	3	3	2	2	8	3
500	2020/3/1 18:40:55	1	56	宁夏-固原市-原州区	3	3	3	1	1	2	3	1	2	8	2
501	2020/3/1 18:40:59	2	30	宁夏-中卫市-沙坡头区	1	3	3	2	3	3	1	3	2	8	3
502	2020/3/1 18:41:03	1	50	宁夏-中卫市-沙坡头区	2	1	1	3	3	1	1	3	1	10	1
503	2020/3/1 18:41:25	1	28	宁夏-固原市-西吉县	1	3	4	3	3	2	3	5	5	10	3
504	2020/3/1 18:41:27	1	37	宁夏-固原市-西吉县	1	3	3	5	3	4	3	3	3	14	4
505	2020/3/1 18:41:28	2	34	宁夏-中卫市-沙坡头区	1	4	5	2	2	2	2	4	4	9	4
506	2020/3/1 18:41:33	1	29	宁夏-中卫市-沙坡头区	3	3	2	3	3	2	2	4	2	12	3
507	2020/3/1 18:41:35	1	24	宁夏-吴忠市-利通区	1	1	1	1	1	1	1	1	1	23	2
508	2020/3/1 18:41:37	1	28	宁夏-固原市-西吉县	1	3	2	2	2	2	2	3	3	10	3
509	2020/3/1 18:41:38	1	32	宁夏-吴忠市-利通区	1	3	3	3	2	2	3	4	4	12	2
510	2020/3/1 18:41:49	2	25	宁夏-中卫市-沙坡头区	1	2	1	1	1	1	2	1	1	5	1
511	2020/3/1 18:41:52	1	33	宁夏-中卫市-沙坡头区	1	3	5	2	2	3	1	5	4	12	5
512	2020/3/1 18:41:53	1	35	宁夏-固原市-西吉县	1	4	5	5	5	3	4	5	5	10	4
513	2020/3/1 18:41:57	1	30	宁夏-中卫市-沙坡头区	3	3	2	3	4	3	3	3	3	10	4
514	2020/3/1 18:42:00	1	46	宁夏-吴忠市-利通区	1	3	3	1	3	3	1	2	2	10	2
515	2020/3/1 18:42:02	1	27	宁夏-中卫市-沙坡头区	1	3	5	4	3	3	3	4	4	14	4
516	2020/3/1 18:42:03	1	20	宁夏-中卫市-沙坡头区	3	2	3	2	3	3	3	2	2	8	2
517	2020/3/1 18:42:05	1	28	宁夏-中卫市-沙坡头区	1	1	1	1	1	1	1	1	1	8	3
518	2020/3/1 18:42:12	1	26	宁夏-固原市-西吉县	1	5	3	3	3	3	3	3	1	12	4
519	2020/3/1 18:42:14	1	51	宁夏-吴忠市-利通区	2	3	1	4	5	2	2	5	5	20	5
520	2020/3/1 18:42:18	1	24	宁夏-中卫市-沙坡头区	1	3	3	1	1	1	3	1	1	12	2
521	2020/3/1 18:42:22	2	32	宁夏-中卫市-沙坡头区	1	3	3	2	3	4	3	3	1	8	3
522	2020/3/1 18:42:28	1	32	宁夏-中卫市-沙坡头区	1	3	2	3	3	3	2	3	3	12	3
523	2020/3/1 18:42:47	1	30	宁夏-中卫市-沙坡头区	1	5	4	4	3	4	3	5	5	12	5
524	2020/3/1 18:42:49	1	36	宁夏-固原市-西吉县	1	2	1	2	3	2	2	4	3	12	2
525	2020/3/1 18:42:57	1	27	宁夏-中卫市-沙坡头区	1	4	3	2	2	2	1	3	2	9	3
526	2020/3/1 18:43:06	1	33	宁夏-吴忠市-利通区	1	3	2	3	3	2	2	3	4	14	2
527	2020/3/1 18:43:06	2	31	宁夏-中卫市-沙坡头区	3	3	3	3	4	4	3	3	3	10	4
528	2020/3/1 18:43:12	2	26	宁夏-中卫市-沙坡头区	1	3	3	2	2	2	2	2	2	10	2
529	2020/3/1 18:43:30	1	31	宁夏-中卫市-沙坡头区	3	5	4	3	3	3	3	5	5	20	3
530	2020/3/1 18:43:32	1	24	宁夏-中卫市-沙坡头区	1	1	2	2	2	2	2	4	3	6	2
531	2020/3/1 18:43:53	1	31	宁夏-中卫市-沙坡头区	3	3	3	3	2	2	3	5	2	23	3
532	2020/3/1 18:44:04	2	27	宁夏-中卫市-沙坡头区	1	3	4	2	3	2	1	5	3	10	4
533	2020/3/1 18:44:25	2	25	宁夏-中卫市-沙坡头区	1	5	3	3	3	3	3	3	3	9	3
534	2020/3/1 18:44:49	1	25	宁夏-中卫市-沙坡头区	1	4	2	3	3	2	3	5	3	10	3
535	2020/3/1 18:44:51	1	35	宁夏-中卫市-沙坡头区	3	4	4	4	4	4	3	4	4	14	4
536	2020/3/1 18:44:51	2	40	宁夏-固原市-西吉县	2	1	4	4	5	5	4	5	5	12	5
537	2020/3/1 18:44:53	1	24	宁夏-中卫市-沙坡头区	3	2	2	2	2	2	2	2	2	16	1
538	2020/3/1 18:45:10	1	23	宁夏-中卫市-沙坡头区	1	3	3	3	3	2	2	3	3	16	4
539	2020/3/1 18:45:13	1	30	宁夏-中卫市-沙坡头区	1	2	3	4	3	2	3	4	3	12	5
540	2020/3/1 18:45:13	1	26	宁夏-吴忠市-利通区	1	3	3	4	3	3	3	5	3	6	4
541	2020/3/1 18:45:20	1	30	宁夏-固原市-西吉县	1	2	2	3	3	3	2	4	2	8	3
542	2020/3/1 18:45:23	2	25	宁夏-中卫市-沙坡头区	1	3	2	2	3	2	2	3	2	9	3
543	2020/3/1 18:45:35	1	28	宁夏-固原市-西吉县	1	1	1	1	2	2	1	3	3	12	2
544	2020/3/1 18:45:48	1	30	宁夏-固原市-西吉县	1	3	5	4	4	5	5	4	5	12	5
545	2020/3/1 18:46:21	2	31	宁夏-中卫市-沙坡头区	1	2	3	2	1	2	2	2	2	4	2
546	2020/3/1 18:46:40	1	37	宁夏-中卫市-沙坡头区	3	4	4	4	4	3	4	5	5	17	4
547	2020/3/1 18:46:47	1	21	宁夏-中卫市-沙坡头区	1	2	1	3	5	4	2	3	3	12	4
548	2020/3/1 18:46:58	1	28	宁夏-固原市-西吉县	1	3	3	3	3	3	3	4	3	8	4
549	2020/3/1 18:47:08	1	35	宁夏-固原市-西吉县	1	5	5	3	4	3	3	4	4	10	4
550	2020/3/1 18:47:08	1	36	宁夏-固原市-西吉县	3	3	2	3	3	3	4	4	3	6	4
551	2020/3/1 18:47:11	2	39	宁夏-吴忠市-利通区	2	1	2	2	4	3	2	4	2	12	3
552	2020/3/1 18:47:24	1	28	宁夏-固原市-西吉县	1	3	3	1	2	2	2	2	2	12	2
553	2020/3/1 18:47:27	1	21	宁夏-中卫市-沙坡头区	1	2	1	5	5	4	3	5	3	16	3
554	2020/3/1 18:47:30	1	46	宁夏-吴忠市-利通区	2	3	4	3	2	3	1	3	2	13	3
555	2020/3/1 18:47:36	1	24	宁夏-吴忠市-利通区	1	3	2	1	2	2	1	1	1	8	2
556	2020/3/1 18:47:37	1	24	宁夏-中卫市-沙坡头区	1	2	1	3	3	3	4	4	3	10	2
557	2020/3/1 18:47:37	1	25	宁夏-中卫市-沙坡头区	1	3	1	2	3	1	1	2	3	10	1
558	2020/3/1 18:47:37	2	48	宁夏-中卫市-沙坡头区	2	3	1	1	1	3	1	3	2	6	2
559	2020/3/1 18:47:40	2	29	宁夏-中卫市-沙坡头区	1	1	3	1	1	1	3	3	1	8	2
560	2020/3/1 18:47:58	2	46	宁夏-中卫市-沙坡头区	1	3	3	2	2	3	2	3	3	8	2
561	2020/3/1 18:48:01	2	30	宁夏-中卫市-沙坡头区	3	3	4	3	4	3	3	4	4	10	4
562	2020/3/1 18:48:02	1	28	宁夏-中卫市-沙坡头区	1	4	4	4	3	3	3	4	4	5	4
563	2020/3/1 18:48:16	1	29	宁夏-中卫市-沙坡头区	2	3	3	3	3	3	3	4	3	10	3
564	2020/3/1 18:48:20	1	32	宁夏-固原市-西吉县	1	3	2	1	1	1	1	1	1	8	3
565	2020/3/1 18:48:27	1	33	宁夏-中卫市-沙坡头区	1	3	2	2	2	1	2	3	2	12	3
566	2020/3/1 18:48:37	1	31	宁夏-中卫市-沙坡头区	1	5	3	1	1	3	1	4	3	12	3
567	2020/3/1 18:48:46	1	22	宁夏-固原市-西吉县	1	4	4	3	1	3	2	3	3	14	3
568	2020/3/1 18:48:59	2	36	宁夏-固原市-原州区	3	4	5	3	3	4	3	3	3	0	5
569	2020/3/1 18:49:16	1	25	宁夏-中卫市-沙坡头区	1	3	3	3	2	2	2	2	2	4	3
570	2020/3/1 18:49:25	1	37	宁夏-固原市-西吉县	1	5	2	3	4	2	3	4	4	10	4
571	2020/3/1 18:49:48	2	48	宁夏-中卫市-沙坡头区	1	1	1	3	2	1	1	3	1	10	3
572	2020/3/1 18:50:09	2	24	宁夏-中卫市-沙坡头区	1	4	4	1	3	1	1	3	3	12	1
573	2020/3/1 18:50:18	1	32	宁夏-中卫市-沙坡头区	1	5	3	2	1	3	1	2	1	13	3
574	2020/3/1 18:50:21	2	38	宁夏-中卫市-沙坡头区	1	5	1	4	5	1	1	5	1	8	5
575	2020/3/1 18:50:28	1	20	宁夏-中卫市-沙坡头区	1	5	3	3	3	2	4	5	5	10	4
576	2020/3/1 18:50:32	1	36	宁夏-中卫市-沙坡头区	1	3	1	4	2	2	3	2	1	17	3
577	2020/3/1 18:50:40	2	20	宁夏-中卫市-沙坡头区	1	3	3	4	3	3	2	5	4	8	5
578	2020/3/1 18:50:59	1	35	宁夏-中卫市-沙坡头区	2	3	3	4	2	4	2	4	1	14	4
579	2020/3/1 18:51:00	1	44	宁夏-吴忠市-利通区	2	3	3	1	1	1	1	2	1	10	1
580	2020/3/1 18:51:04	1	27	宁夏-固原市-西吉县	1	5	3	1	3	3	1	3	3	8	2
581	2020/3/1 18:51:12	2	30	宁夏-中卫市-沙坡头区	1	3	3	3	3	3	3	4	4	6	2
582	2020/3/1 18:51:19	1	38	宁夏-吴忠市-利通区	1	3	3	3	4	3	5	4	3	12	1
583	2020/3/1 18:51:28	1	32	宁夏-固原市-西吉县	1	3	3	2	2	2	2	2	2	11	4
584	2020/3/1 18:51:42	1	25	宁夏-固原市-西吉县	1	2	2	2	2	2	2	2	2	10	3
585	2020/3/1 18:52:00	1	47	宁夏-吴忠市-利通区	1	1	1	1	1	1	1	2	1	8	1
586	2020/3/1 18:52:26	1	58	宁夏-固原市-西吉县	2	3	4	2	3	2	2	4	4	10	4
587	2020/3/1 18:52:26	1	29	宁夏-中卫市-沙坡头区	1	5	4	1	2	1	1	1	1	12	2
588	2020/3/1 18:52:27	1	27	宁夏-中卫市-沙坡头区	1	5	1	1	1	3	1	3	1	12	1
589	2020/3/1 18:52:33	1	25	宁夏-中卫市-沙坡头区	1	2	4	2	2	2	4	3	3	12	3
590	2020/3/1 18:52:56	1	30	宁夏-中卫市-沙坡头区	2	5	5	5	5	5	5	5	5	15	4
591	2020/3/1 18:53:05	2	33	宁夏-固原市-原州区	1	3	3	4	4	3	4	3	3	12	4
592	2020/3/1 18:53:09	1	34	宁夏-中卫市-沙坡头区	3	4	3	3	4	4	3	5	5	12	3
593	2020/3/1 18:53:09	1	28	宁夏-中卫市-沙坡头区	3	2	2	4	4	2	2	3	3	12	4
594	2020/3/1 18:53:14	1	28	宁夏-中卫市-沙坡头区	1	2	2	3	3	3	2	2	2	8	4
595	2020/3/1 18:53:43	2	45	宁夏-中卫市-沙坡头区	1	3	2	3	3	2	1	3	3	9	4
596	2020/3/1 18:53:55	1	23	宁夏-中卫市-沙坡头区	1	3	1	1	1	1	1	1	1	8	1
597	2020/3/1 18:54:06	1	27	宁夏-吴忠市-利通区	3	1	2	1	3	1	2	4	4	8	2
598	2020/3/1 18:54:10	1	25	宁夏-中卫市-沙坡头区	1	3	1	1	1	1	2	3	2	11	2
599	2020/3/1 18:54:13	1	24	宁夏-中卫市-沙坡头区	1	3	2	3	3	3	3	5	3	12	3
600	2020/3/1 18:54:47	1	30	宁夏-固原市-西吉县	3	5	5	5	5	5	3	5	5	15	5
601	2020/3/1 18:54:48	2	38	宁夏-中卫市-沙坡头区	1	3	3	2	1	2	1	4	3	8	2
602	2020/3/1 18:55:09	1	29	宁夏-固原市-原州区	1	2	3	2	2	2	2	2	2	12	2
603	2020/3/1 18:55:22	1	30	宁夏-中卫市-沙坡头区	2	4	3	4	3	3	3	3	3	10	3
604	2020/3/1 18:55:33	1	26	宁夏-中卫市-沙坡头区	1	1	2	3	2	2	2	3	4	12	4
605	2020/3/1 18:55:34	1	26	宁夏-中卫市-沙坡头区	1	2	5	2	2	2	3	4	3	14	4
606	2020/3/1 18:55:43	1	20	宁夏-中卫市-沙坡头区	1	1	1	1	1	1	1	1	1	12	1
607	2020/3/1 18:56:02	1	50	宁夏-固原市-西吉县	2	1	3	4	4	2	4	5	4	12	4
608	2020/3/1 18:56:06	1	51	宁夏-固原市-西吉县	2	3	4	2	3	3	3	4	3	10	4
609	2020/3/1 18:56:07	1	21	宁夏-中卫市-沙坡头区	1	1	1	1	1	1	2	3	1	12	2
610	2020/3/1 18:56:15	1	26	宁夏-固原市-西吉县	1	2	3	5	5	4	3	2	1	10	3
611	2020/3/1 18:56:24	2	22	宁夏-中卫市-沙坡头区	1	4	4	5	4	4	3	2	2	10	4
612	2020/3/1 18:57:00	1	42	宁夏-中卫市-沙坡头区	2	3	2	3	4	2	3	4	1	10	5
613	2020/3/1 18:57:24	2	27	宁夏-中卫市-沙坡头区	1	1	3	3	3	2	3	4	4	6	3
614	2020/3/1 18:57:33	2	31	宁夏-中卫市-沙坡头区	3	3	3	3	1	2	1	5	3	10	3
615	2020/3/1 18:57:39	2	50	宁夏-中卫市-沙坡头区	2	3	3	3	3	3	2	5	3	9	3
616	2020/3/1 18:57:45	1	23	宁夏-吴忠市-利通区	1	3	3	3	4	2	3	5	5	16	5
617	2020/3/1 18:57:48	2	40	宁夏-中卫市-沙坡头区	3	5	3	3	3	3	4	3	3	9	5
618	2020/3/1 18:57:49	1	18	宁夏-中卫市-沙坡头区	1	3	1	2	1	1	1	1	1	5	1
619	2020/3/1 18:57:54	2	26	宁夏-中卫市-沙坡头区	1	1	1	1	1	1	1	2	1	10	4
620	2020/3/1 18:58:07	1	34	宁夏-中卫市-沙坡头区	2	5	5	5	5	5	5	5	5	18	5
621	2020/3/1 18:58:10	1	24	宁夏-中卫市-沙坡头区	3	2	2	2	3	1	2	5	3	12	3
622	2020/3/1 18:58:24	1	22	宁夏-固原市-西吉县	1	1	4	1	1	1	2	2	1	18	1
623	2020/3/1 18:58:37	2	46	宁夏-中卫市-沙坡头区	1	2	2	1	1	1	1	1	2	10	3
624	2020/3/1 18:58:56	1	50	宁夏-中卫市-沙坡头区	2	3	5	3	4	3	3	5	3	12	4
625	2020/3/1 18:59:01	1	26	宁夏-中卫市-沙坡头区	1	2	1	2	3	2	3	2	3	14	3
626	2020/3/1 18:59:08	1	26	宁夏-吴忠市-利通区	3	3	3	4	5	4	4	5	4	13	4
627	2020/3/1 18:59:18	1	50	宁夏-固原市-西吉县	1	2	2	2	2	1	1	1	1	10	2
628	2020/3/1 18:59:35	1	26	宁夏-固原市-西吉县	1	2	4	3	3	3	3	4	4	8	3
629	2020/3/1 18:59:38	1	28	宁夏-中卫市-海原县	1	4	3	1	1	1	1	1	1	12	2
630	2020/3/1 18:59:39	1	46	宁夏-吴忠市-利通区	1	3	2	3	3	3	3	3	3	8	3
631	2020/3/1 18:59:40	1	43	宁夏-中卫市-沙坡头区	2	4	4	4	4	4	2	3	3	16	4
632	2020/3/1 18:59:59	1	25	宁夏-固原市-原州区	1	4	2	5	4	4	4	5	5	10	4
633	2020/3/1 19:00:28	2	50	宁夏-中卫市-沙坡头区	3	4	3	3	4	5	3	3	3	8	4
634	2020/3/1 19:00:32	2	30	宁夏-中卫市-沙坡头区	3	3	3	2	3	3	2	3	3	10	3
635	2020/3/1 19:00:46	2	26	宁夏-中卫市-沙坡头区	3	2	1	4	5	5	4	5	4	10	4
636	2020/3/1 19:00:47	2	23	宁夏-中卫市-沙坡头区	1	3	4	3	4	2	2	4	3	12	3
637	2020/3/1 19:01:07	1	30	宁夏-固原市-西吉县	3	5	3	5	5	5	4	5	5	16	3
638	2020/3/1 19:01:12	2	47	宁夏-吴忠市-利通区	2	5	1	1	1	2	1	1	1	8	3
639	2020/3/1 19:01:12	1	29	宁夏-中卫市-沙坡头区	1	2	2	3	3	2	4	3	3	12	3
640	2020/3/1 19:01:14	1	31	宁夏-吴忠市-利通区	1	5	5	5	5	5	5	5	5	23	5
641	2020/3/1 19:01:19	1	36	宁夏-固原市-隆德县	1	3	3	3	3	3	3	3	3	15	2
642	2020/3/1 19:01:23	1	37	宁夏-固原市-西吉县	1	1	3	1	1	1	1	1	1	13	3
643	2020/3/1 19:01:35	1	24	宁夏-吴忠市-利通区	1	1	2	3	3	2	2	3	3	13	4
644	2020/3/1 19:01:51	1	29	宁夏-中卫市-沙坡头区	1	2	5	1	1	1	2	4	3	10	3
645	2020/3/1 19:02:01	1	48	宁夏-中卫市-沙坡头区	3	4	4	4	4	4	4	4	4	23	5
646	2020/3/1 19:02:08	1	29	宁夏-固原市-西吉县	3	2	2	4	4	4	5	5	3	10	4
647	2020/3/1 19:02:11	1	50	宁夏-中卫市-沙坡头区	2	4	3	3	3	3	3	4	3	23	4
648	2020/3/1 19:02:15	1	28	宁夏-固原市-西吉县	1	3	1	3	3	3	3	1	1	12	3
649	2020/3/1 19:02:29	1	23	宁夏-中卫市-沙坡头区	1	2	1	1	1	1	1	1	1	12	1
650	2020/3/1 19:03:14	1	27	宁夏-固原市-西吉县	3	1	1	3	3	1	1	5	5	16	5
651	2020/3/1 19:03:21	1	40	宁夏-中卫市-沙坡头区	2	3	4	2	2	2	3	3	2	10	4
652	2020/3/1 19:03:40	1	30	宁夏-中卫市-沙坡头区	1	2	3	2	3	3	1	5	4	8	4
653	2020/3/1 19:03:51	1	27	宁夏-固原市-西吉县	1	1	1	3	2	1	1	1	1	8	1
654	2020/3/1 19:03:56	1	23	宁夏-中卫市-沙坡头区	1	5	4	1	1	1	2	2	3	12	4
655	2020/3/1 19:04:07	2	23	宁夏-中卫市-沙坡头区	1	4	4	2	2	3	2	2	3	12	2
656	2020/3/1 19:04:12	2	27	宁夏-中卫市-沙坡头区	1	3	3	3	3	3	3	2	2	10	2
657	2020/3/1 19:04:18	1	30	宁夏-固原市-原州区	1	4	2	3	3	3	3	4	3	12	4
658	2020/3/1 19:04:29	1	29	宁夏-固原市-隆德县	3	1	1	5	5	5	5	5	5	16	5
659	2020/3/1 19:04:32	1	28	宁夏-固原市-隆德县	1	3	5	3	3	2	3	5	5	10	3
660	2020/3/1 19:04:36	1	31	宁夏-固原市-西吉县	3	1	1	4	5	4	3	5	4	10	3
661	2020/3/1 19:04:37	1	51	宁夏-吴忠市-利通区	1	1	3	1	1	1	1	1	1	12	2
662	2020/3/1 19:04:40	1	50	宁夏-固原市-西吉县	3	1	2	1	1	1	2	1	1	12	3
663	2020/3/1 19:04:51	1	57	宁夏-固原市-原州区	2	3	3	3	3	3	3	4	3	9	2
664	2020/3/1 19:05:17	1	47	宁夏-中卫市-沙坡头区	2	3	5	3	2	3	1	5	3	23	3
665	2020/3/1 19:05:33	2	35	宁夏-固原市-原州区	3	5	5	5	5	5	5	5	5	17	5
666	2020/3/1 19:05:34	1	29	宁夏-中卫市-沙坡头区	1	4	3	3	2	2	2	4	3	10	3
667	2020/3/1 19:05:43	1	28	宁夏-吴忠市-利通区	1	4	2	3	2	3	4	2	3	10	4
668	2020/3/1 19:05:50	2	33	宁夏-中卫市-沙坡头区	1	3	2	2	2	2	1	3	1	8	3
669	2020/3/1 19:05:52	1	57	宁夏-中卫市-沙坡头区	3	1	1	2	1	1	2	1	1	7	5
670	2020/3/1 19:05:52	1	42	宁夏-吴忠市-利通区	1	2	2	2	2	2	2	3	2	8	2
671	2020/3/1 19:05:55	1	56	宁夏-中卫市-沙坡头区	2	4	3	3	3	2	3	5	3	23	3
672	2020/3/1 19:06:14	1	31	宁夏-固原市-原州区	1	2	3	3	5	3	4	5	5	18	4
673	2020/3/1 19:06:22	2	26	宁夏-中卫市-沙坡头区	1	4	4	2	3	2	3	5	1	10	3
674	2020/3/1 19:06:39	1	30	宁夏-固原市-西吉县	1	1	2	2	2	2	3	4	3	13	3
675	2020/3/1 19:06:59	2	28	宁夏-固原市-隆德县	1	1	2	4	3	2	4	1	3	12	1
676	2020/3/1 19:07:07	1	37	宁夏-吴忠市-利通区	1	3	2	4	4	3	4	3	2	10	3
677	2020/3/1 19:07:21	1	27	宁夏-固原市-西吉县	1	3	3	3	2	1	3	5	4	23	1
678	2020/3/1 19:07:33	1	28	宁夏-吴忠市-利通区	3	3	3	3	3	3	4	3	3	12	4
679	2020/3/1 19:07:50	1	33	宁夏-中卫市-沙坡头区	2	4	3	4	4	4	3	4	4	16	3
680	2020/3/1 19:07:52	1	31	宁夏-固原市-原州区	1	2	3	2	2	2	2	3	3	8	3
681	2020/3/1 19:08:00	1	23	宁夏-中卫市-沙坡头区	1	4	2	2	2	2	2	3	3	12	3
682	2020/3/1 19:08:51	1	30	宁夏-吴忠市-利通区	1	1	1	1	1	1	1	1	1	8	1
683	2020/3/1 19:08:57	1	28	宁夏-固原市-西吉县	1	1	1	2	2	2	3	1	1	8	3
684	2020/3/1 19:09:09	2	33	宁夏-中卫市-沙坡头区	1	3	1	3	3	2	2	4	3	10	4
685	2020/3/1 19:09:15	2	35	宁夏-固原市-隆德县	1	3	3	4	3	4	3	3	3	10	5
686	2020/3/1 19:09:29	2	32	宁夏-中卫市-沙坡头区	1	4	3	5	5	4	3	5	5	12	4
687	2020/3/1 19:09:34	2	39	宁夏-中卫市-沙坡头区	1	1	1	1	1	1	1	3	3	8	5
688	2020/3/1 19:10:33	1	25	宁夏-中卫市-沙坡头区	1	3	3	3	3	3	2	3	3	5	2
689	2020/3/1 19:11:00	1	27	宁夏-固原市-西吉县	2	3	3	3	3	4	3	3	3	8	4
690	2020/3/1 19:11:26	1	33	宁夏-固原市-隆德县	3	2	4	3	4	3	3	4	4	23	4
691	2020/3/1 19:12:02	1	26	宁夏-固原市-西吉县	1	5	3	3	2	1	1	3	1	12	3
692	2020/3/1 19:12:04	1	45	宁夏-固原市-泾源县	2	1	1	1	4	1	1	1	3	15	1
693	2020/3/1 19:12:05	1	34	宁夏-中卫市-沙坡头区	1	2	2	2	1	1	2	5	3	10	3
694	2020/3/1 19:12:11	1	36	宁夏-中卫市-沙坡头区	2	2	2	1	2	1	2	2	2	13	4
695	2020/3/1 19:12:18	2	28	宁夏-吴忠市-利通区	1	3	2	2	1	2	1	2	1	8	2
696	2020/3/1 19:12:25	1	30	宁夏-吴忠市-利通区	1	5	5	3	5	5	2	5	4	12	5
697	2020/3/1 19:12:25	1	28	宁夏-吴忠市-利通区	1	3	3	3	2	2	3	3	3	13	3
698	2020/3/1 19:12:31	1	29	宁夏-中卫市-沙坡头区	1	3	2	2	2	1	1	2	2	8	2
699	2020/3/1 19:12:34	1	19941001	宁夏-固原市-西吉县	1	1	1	1	1	1	1	1	1	8	2
700	2020/3/1 19:12:37	1	36	宁夏-中卫市-沙坡头区	1	3	2	2	2	3	1	3	2	12	3
701	2020/3/1 19:12:46	2	27	宁夏-中卫市-沙坡头区	1	1	1	1	1	1	1	1	1	5	1
702	2020/3/1 19:13:04	1	45	宁夏-固原市-西吉县	1	3	3	3	3	3	2	3	3	12	4
703	2020/3/1 19:13:08	1	29	宁夏-固原市-隆德县	3	1	1	1	1	1	1	3	3	6	1
704	2020/3/1 19:13:13	1	56	宁夏-固原市-西吉县	3	5	3	3	3	3	5	3	3	8	4
705	2020/3/1 19:13:17	1	30	宁夏-固原市-西吉县	3	2	4	4	4	4	4	4	4	12	3
706	2020/3/1 19:13:35	1	50	宁夏-固原市-隆德县	2	5	4	5	5	5	5	5	5	10	5
707	2020/3/1 19:13:41	1	47	宁夏-固原市-隆德县	3	2	2	3	4	2	3	3	3	12	2
708	2020/3/1 19:13:55	1	35	宁夏-固原市-原州区	3	4	3	4	4	4	2	5	4	18	3
709	2020/3/1 19:14:11	2	22	宁夏-中卫市-沙坡头区	1	5	5	3	3	3	1	5	5	12	5
710	2020/3/1 19:14:36	1	34	宁夏-固原市-西吉县	1	1	1	1	1	1	1	1	1	12	3
711	2020/3/1 19:15:23	1	42	宁夏-吴忠市-利通区	1	3	3	2	1	1	1	3	1	10	3
712	2020/3/1 19:15:31	2	45	宁夏-吴忠市-利通区	1	1	1	2	1	1	1	1	1	13	2
713	2020/3/1 19:15:48	1	24	宁夏-固原市-西吉县	1	4	3	3	3	2	2	3	3	10	4
714	2020/3/1 19:16:41	1	38	宁夏-固原市-隆德县	1	2	3	4	4	2	1	4	3	12	4
715	2020/3/1 19:16:56	1	46	宁夏-固原市-西吉县	3	1	4	2	4	5	2	2	3	17	5
716	2020/3/1 19:17:18	1	30	宁夏-固原市-隆德县	1	4	3	3	3	3	3	4	3	23	4
717	2020/3/1 19:17:24	1	48	宁夏-吴忠市-利通区	1	4	3	2	4	1	2	3	3	8	3
718	2020/3/1 19:17:29	2	26	宁夏-固原市-隆德县	1	4	4	3	3	2	1	4	5	8	2
719	2020/3/1 19:18:11	1	31	宁夏-中卫市-沙坡头区	1	3	2	3	3	2	3	3	3	10	3
720	2020/3/1 19:18:41	1	39	宁夏-吴忠市-利通区	1	3	2	2	2	2	3	2	2	12	1
721	2020/3/1 19:18:44	2	24	宁夏-中卫市-沙坡头区	1	5	5	3	2	3	3	4	4	9	2
722	2020/3/1 19:18:53	1	25	宁夏-中卫市-沙坡头区	3	3	4	4	4	2	3	5	4	12	3
723	2020/3/1 19:18:56	1	34	宁夏-固原市-西吉县	1	3	1	3	3	3	1	2	1	8	1
724	2020/3/1 19:19:06	1	52	宁夏-中卫市-沙坡头区	2	5	4	4	3	5	3	4	4	12	5
725	2020/3/1 19:19:08	1	29	宁夏-固原市-原州区	1	3	3	1	1	2	2	1	1	10	1
726	2020/3/1 19:19:30	1	39	宁夏-吴忠市-利通区	1	4	1	2	2	1	2	2	2	10	2
727	2020/3/1 19:19:35	1	26	宁夏-吴忠市-红寺堡区	1	3	2	3	3	4	2	3	3	13	4
728	2020/3/1 19:19:38	1	32	宁夏-固原市-隆德县	1	3	1	2	3	1	1	5	1	6	2
729	2020/3/1 19:20:04	2	28	宁夏-中卫市-沙坡头区	2	2	3	1	2	2	3	2	3	0	2
730	2020/3/1 19:20:19	2	22	宁夏-中卫市-沙坡头区	1	1	1	3	4	2	3	4	4	10	3
731	2020/3/1 19:20:27	1	29	宁夏-中卫市-沙坡头区	1	3	3	3	3	4	2	1	1	12	1
732	2020/3/1 19:20:35	1	44	宁夏-吴忠市-利通区	1	1	1	2	1	2	1	3	3	10	3
733	2020/3/1 19:20:36	2	25	宁夏-中卫市-沙坡头区	1	1	1	2	4	2	3	3	2	10	3
734	2020/3/1 19:20:46	1	34	宁夏-固原市-原州区	1	4	5	3	3	3	3	4	4	11	4
735	2020/3/1 19:21:07	1	35	宁夏-固原市-西吉县	1	4	4	2	2	1	3	4	3	10	4
736	2020/3/1 19:21:50	1	35	宁夏-固原市-西吉县	1	1	1	1	2	1	1	3	1	17	1
737	2020/3/1 19:21:56	1	27	宁夏-固原市-原州区	1	2	2	3	2	2	4	3	2	12	1
738	2020/3/1 19:22:03	1	50	宁夏-固原市-隆德县	1	2	2	1	3	1	2	4	3	10	1
739	2020/3/1 19:22:19	1	36	宁夏-固原市-西吉县	1	3	3	1	1	1	1	4	1	15	3
740	2020/3/1 19:22:41	2	41	宁夏-中卫市-沙坡头区	3	4	2	1	1	1	1	2	1	19	3
741	2020/3/1 19:22:59	1	26	宁夏-固原市-西吉县	1	4	3	3	3	3	3	5	5	13	5
742	2020/3/1 19:23:16	1	36	宁夏-吴忠市-利通区	1	3	3	4	3	3	3	4	3	14	5
743	2020/3/1 19:23:38	1	24	宁夏-中卫市-沙坡头区	1	3	2	3	4	3	1	5	5	12	3
744	2020/3/1 19:23:44	1	50	宁夏-固原市-隆德县	2	1	1	1	3	1	1	3	1	18	3
745	2020/3/1 19:24:09	2	32	宁夏-固原市-西吉县	1	1	4	3	4	1	3	5	5	12	5
746	2020/3/1 19:24:21	1	33	宁夏-固原市-原州区	1	1	1	3	3	3	3	4	2	14	4
747	2020/3/1 19:24:32	2	37	宁夏-中卫市-沙坡头区	2	4	3	5	5	4	3	5	4	9	3
748	2020/3/1 19:24:35	1	48	宁夏-吴忠市-利通区	1	2	1	1	1	1	1	2	1	8	1
749	2020/3/1 19:24:52	1	30	宁夏-银川市-贺兰县	1	1	1	1	3	1	1	5	3	23	1
750	2020/3/1 19:25:09	1	57	宁夏-吴忠市-利通区	2	3	2	3	2	3	4	4	3	8	3
751	2020/3/1 19:25:10	1	22	宁夏-固原市-西吉县	1	1	1	3	3	3	1	1	1	14	2
752	2020/3/1 19:25:24	1	25	宁夏-固原市-西吉县	1	3	2	2	4	1	3	1	1	10	2
753	2020/3/1 19:25:51	1	45	宁夏-固原市-西吉县	1	4	4	3	2	2	1	1	1	10	4
754	2020/3/1 19:26:29	2	26	宁夏-固原市-西吉县	1	3	1	2	2	2	2	2	1	12	4
755	2020/3/1 19:26:34	1	25	宁夏-中卫市-沙坡头区	3	5	2	2	2	2	2	4	4	12	4
756	2020/3/1 19:26:41	2	27	宁夏-固原市-西吉县	1	3	3	3	3	3	3	3	3	9	3
757	2020/3/1 19:26:46	1	38	宁夏-固原市-西吉县	1	2	3	4	4	4	4	4	4	10	3
758	2020/3/1 19:27:15	1	26	宁夏-中卫市-沙坡头区	1	1	4	3	2	2	3	4	3	12	3
759	2020/3/1 19:27:19	2	35	宁夏-吴忠市-利通区	2	3	3	4	4	4	3	4	3	12	3
760	2020/3/1 19:27:21	2	36	宁夏-吴忠市-利通区	1	1	1	4	1	3	3	3	3	8	2
761	2020/3/1 19:27:27	2	33	宁夏-固原市-隆德县	1	3	5	5	5	5	5	1	1	10	4
762	2020/3/1 19:27:33	1	37	宁夏-固原市-西吉县	1	2	2	1	1	1	1	1	1	10	1
763	2020/3/1 19:27:43	1	56	宁夏-固原市-隆德县	2	3	2	3	3	3	3	5	5	13	2
764	2020/3/1 19:27:44	2	40	宁夏-中卫市-沙坡头区	1	3	3	2	2	3	2	5	4	8	3
765	2020/3/1 19:27:50	1	47	宁夏-固原市-西吉县	1	3	3	3	3	3	3	4	3	23	3
766	2020/3/1 19:28:08	2	27	宁夏-中卫市-沙坡头区	1	3	3	3	2	2	2	3	3	12	3
767	2020/3/1 19:28:13	2	30	宁夏-吴忠市-利通区	1	1	2	1	3	2	2	2	2	4	2
768	2020/3/1 19:28:32	1	24	宁夏-固原市-西吉县	1	2	3	1	2	1	2	3	3	10	3
769	2020/3/1 19:29:10	1	30	宁夏-固原市-原州区	1	3	1	2	1	2	1	2	2	12	2
770	2020/3/1 19:29:13	1	26	宁夏-中卫市-沙坡头区	1	3	2	2	2	2	2	3	1	16	3
771	2020/3/1 19:29:24	2	33	宁夏-中卫市-沙坡头区	1	3	3	1	2	1	3	3	3	20	2
772	2020/3/1 19:29:28	1	38	宁夏-吴忠市-利通区	1	2	2	2	2	2	2	3	3	8	1
773	2020/3/1 19:29:32	2	49	宁夏-中卫市-沙坡头区	1	3	3	1	1	1	1	4	1	12	2
774	2020/3/1 19:29:45	1	27	宁夏-固原市-西吉县	1	3	3	3	3	2	3	3	1	10	4
775	2020/3/1 19:29:49	1	48	宁夏-固原市-西吉县	3	2	4	4	4	3	3	5	3	12	4
776	2020/3/1 19:29:53	1	47	宁夏-中卫市-沙坡头区	2	3	3	2	3	3	1	3	1	8	1
777	2020/3/1 19:29:59	1	35	宁夏-固原市-原州区	2	2	3	5	5	5	4	5	5	12	4
778	2020/3/1 19:30:11	1	42	宁夏-固原市-原州区	1	3	2	3	2	3	1	2	1	16	5
779	2020/3/1 19:30:17	1	27	宁夏-固原市-隆德县	1	4	2	3	4	3	3	3	3	16	3
780	2020/3/1 19:30:23	1	28	宁夏-固原市-西吉县	1	4	4	1	1	1	1	1	1	9	1
781	2020/3/1 19:31:07	2	25	宁夏-固原市-西吉县	1	3	2	2	3	1	3	3	2	8	4
782	2020/3/1 19:31:10	1	50	宁夏-固原市-隆德县	1	3	3	3	4	3	2	4	3	10	3
783	2020/3/1 19:31:38	1	44	宁夏-固原市-西吉县	3	1	3	3	3	2	3	5	3	12	2
784	2020/3/1 19:31:45	1	38	宁夏-吴忠市-利通区	1	5	4	5	4	4	5	4	4	6	4
785	2020/3/1 19:32:48	1	28	宁夏-固原市-隆德县	1	3	3	4	4	3	3	4	4	14	4
786	2020/3/1 19:33:07	1	56	宁夏-中卫市-沙坡头区	2	2	2	2	1	2	2	2	2	14	2
787	2020/3/1 19:33:18	2	34	宁夏-吴忠市-利通区	1	3	3	3	4	3	3	3	2	8	3
788	2020/3/1 19:33:25	1	27	宁夏-中卫市-沙坡头区	1	1	1	2	2	2	2	3	3	16	2
789	2020/3/1 19:33:56	1	43	宁夏-中卫市-沙坡头区	2	3	3	1	1	2	1	3	3	11	4
790	2020/3/1 19:33:58	1	57	宁夏-固原市-西吉县	3	4	3	3	4	4	4	4	4	9	3
791	2020/3/1 19:34:07	1	40	宁夏-吴忠市-利通区	3	1	1	1	1	1	1	1	1	10	1
792	2020/3/1 19:34:08	1	25	宁夏-固原市-西吉县	1	4	3	1	1	1	2	2	2	19	2
793	2020/3/1 19:34:27	1	26	宁夏-中卫市-沙坡头区	1	1	1	4	3	3	2	3	1	18	3
794	2020/3/1 19:34:30	2	27	宁夏-中卫市-沙坡头区	1	4	3	4	4	3	3	5	4	8	4
795	2020/3/1 19:34:35	1	40	宁夏-固原市-原州区	1	5	2	3	4	3	1	5	3	18	4
796	2020/3/1 19:34:54	1	33	宁夏-固原市-西吉县	1	3	3	4	4	3	3	5	3	15	4
797	2020/3/1 19:34:58	1	24	宁夏-吴忠市-利通区	1	4	4	3	3	3	2	5	3	12	3
798	2020/3/1 19:35:06	1	41	宁夏-固原市-原州区	1	3	3	3	3	3	3	3	3	16	4
799	2020/3/1 19:35:19	1	36	宁夏-固原市-西吉县	1	3	4	3	4	3	3	5	4	15	4
800	2020/3/1 19:35:46	1	30	宁夏-固原市-西吉县	1	2	1	3	3	3	3	4	4	14	3
801	2020/3/1 19:35:56	1	41	宁夏-吴忠市-利通区	1	2	1	1	1	1	1	1	1	10	1
802	2020/3/1 19:36:00	1	31	宁夏-固原市-西吉县	1	2	5	1	1	1	1	2	1	4	2
803	2020/3/1 19:36:28	2	32	宁夏-中卫市-沙坡头区	1	4	4	4	4	4	4	4	4	8	4
804	2020/3/1 19:36:31	1	25	宁夏-固原市-西吉县	1	3	2	1	2	1	2	2	1	12	2
805	2020/3/1 19:37:27	1	50	宁夏-固原市-隆德县	2	5	4	3	4	4	3	5	3	18	4
806	2020/3/1 19:37:37	1	38	宁夏-固原市-原州区	1	3	3	3	3	3	3	3	3	14	3
807	2020/3/1 19:37:47	1	51	宁夏-固原市-隆德县	1	3	3	2	2	3	2	3	2	12	2
808	2020/3/1 19:37:54	1	31	宁夏-固原市-隆德县	1	3	3	2	3	2	2	2	2	12	2
809	2020/3/1 19:38:29	2	50	宁夏-吴忠市-利通区	3	1	1	3	4	4	3	4	3	10	3
810	2020/3/1 19:38:30	1	26	宁夏-吴忠市-利通区	1	3	3	2	2	1	2	2	3	13	2
811	2020/3/1 19:38:43	2	26	宁夏-固原市-西吉县	1	3	3	3	3	3	3	3	3	8	4
812	2020/3/1 19:39:08	2	28	宁夏-中卫市-沙坡头区	1	1	5	1	1	5	5	5	5	12	1
813	2020/3/1 19:39:44	2	33	宁夏-固原市-西吉县	1	1	1	1	1	1	1	1	1	12	1
814	2020/3/1 19:39:48	1	28	宁夏-固原市-西吉县	1	1	2	4	3	3	4	5	3	12	5
815	2020/3/1 19:39:49	1	40	宁夏-固原市-西吉县	1	4	3	3	3	3	1	4	3	8	5
816	2020/3/1 19:39:54	1	31	宁夏-中卫市-沙坡头区	1	1	3	1	1	1	1	1	3	12	2
817	2020/3/1 19:40:17	1	35	宁夏-固原市-隆德县	1	2	1	4	4	3	3	4	3	12	3
818	2020/3/1 19:40:34	2	30	宁夏-固原市-西吉县	1	3	2	3	3	2	2	5	3	8	3
819	2020/3/1 19:40:35	1	58	宁夏-吴忠市-利通区	3	3	3	3	3	3	2	2	1	8	3
820	2020/3/1 19:40:37	2	27	宁夏-中卫市-沙坡头区	1	1	1	4	3	1	2	3	3	9	3
821	2020/3/1 19:40:52	2	27	宁夏-吴忠市-利通区	1	1	1	1	2	3	4	4	2	3	3
822	2020/3/1 19:41:02	2	27	宁夏-中卫市-沙坡头区	1	2	2	3	4	2	5	4	3	10	5
823	2020/3/1 19:41:07	1	32	宁夏-固原市-原州区	1	3	2	3	3	3	3	3	2	9	2
824	2020/3/1 19:42:18	2	34	宁夏-中卫市-沙坡头区	1	3	1	1	1	1	3	3	1	12	1
825	2020/3/1 19:42:23	1	57	宁夏-固原市-西吉县	1	1	2	2	1	1	3	1	1	12	1
826	2020/3/1 19:42:23	1	46	宁夏-固原市-西吉县	1	3	2	3	3	1	1	3	3	10	2
827	2020/3/1 19:42:31	1	34	宁夏-吴忠市-利通区	2	1	2	3	2	2	3	4	3	12	3
828	2020/3/1 19:42:36	1	45	宁夏-中卫市-沙坡头区	2	3	2	3	3	3	2	4	3	10	4
829	2020/3/1 19:42:36	1	46	宁夏-固原市-原州区	2	1	1	3	1	1	3	1	1	12	2
830	2020/3/1 19:42:44	1	30	宁夏-固原市-西吉县	1	3	3	3	2	2	2	3	3	10	5
831	2020/3/1 19:43:31	1	54	宁夏-固原市-隆德县	3	3	3	1	1	3	2	3	2	12	3
832	2020/3/1 19:43:45	2	25	宁夏-固原市-西吉县	1	3	3	3	3	3	2	4	3	13	4
833	2020/3/1 19:43:46	2	27	宁夏-吴忠市-利通区	1	3	5	3	3	4	2	5	5	8	4
834	2020/3/1 19:43:49	1	40	宁夏-中卫市-沙坡头区	1	1	3	2	1	3	1	3	1	8	3
835	2020/3/1 19:44:09	1	49	宁夏-固原市-西吉县	3	5	3	5	3	5	3	5	5	12	4
836	2020/3/1 19:44:21	1	29	宁夏-固原市-隆德县	1	3	2	1	1	1	1	3	1	10	1
837	2020/3/1 19:44:28	1	36	宁夏-固原市-原州区	1	3	2	3	4	3	3	4	4	12	4
838	2020/3/1 19:44:29	2	25	宁夏-固原市-隆德县	1	3	3	2	2	2	3	3	3	9	3
839	2020/3/1 19:44:51	1	35	宁夏-固原市-原州区	2	3	3	4	4	4	4	5	3	12	3
840	2020/3/1 19:44:58	1	36	宁夏-固原市-隆德县	1	1	2	1	1	1	2	1	1	10	1
841	2020/3/1 19:45:21	2	32	宁夏-中卫市-沙坡头区	1	3	1	1	2	3	1	3	1	8	1
842	2020/3/1 19:45:29	1	54	宁夏-固原市-西吉县	3	2	3	2	1	2	1	4	4	12	2
843	2020/3/1 19:45:38	2	30	宁夏-固原市-西吉县	3	5	3	2	4	3	1	1	1	8	5
844	2020/3/1 19:45:41	1	33	宁夏-吴忠市-利通区	1	3	2	3	2	3	2	4	1	12	2
845	2020/3/1 19:46:09	1	28	宁夏-中卫市-沙坡头区	1	2	2	3	3	1	3	1	2	7	1
846	2020/3/1 19:46:22	1	45	宁夏-固原市-西吉县	1	1	3	1	1	3	1	1	1	14	3
847	2020/3/1 19:46:32	1	30	宁夏-固原市-原州区	1	5	5	3	3	2	3	3	3	5	3
848	2020/3/1 19:46:50	1	41	宁夏-吴忠市-利通区	2	5	3	3	1	3	3	3	3	8	5
849	2020/3/1 19:47:00	1	52	宁夏-固原市-隆德县	3	4	3	1	2	2	2	4	4	12	3
850	2020/3/1 19:47:02	1	43	宁夏-吴忠市-利通区	1	4	3	3	3	2	1	4	2	12	2
851	2020/3/1 19:47:22	1	51	宁夏-固原市-隆德县	3	1	1	2	1	2	2	5	4	10	4
852	2020/3/1 19:47:35	1	29	宁夏-固原市-隆德县	1	2	2	2	2	2	1	2	2	8	3
853	2020/3/1 19:47:43	1	27	宁夏-中卫市-沙坡头区	1	3	2	2	2	2	2	2	2	15	2
854	2020/3/1 19:48:49	1	44	宁夏-固原市-西吉县	1	1	1	1	1	1	1	3	3	12	4
855	2020/3/1 19:48:57	1	54	宁夏-吴忠市-红寺堡区	3	2	1	4	4	4	1	4	4	12	5
856	2020/3/1 19:49:27	1	30	宁夏-固原市-隆德县	1	3	3	2	1	3	1	1	1	9	1
857	2020/3/1 19:49:33	2	29	宁夏-中卫市-沙坡头区	1	3	1	2	1	2	1	1	1	0	2
858	2020/3/1 19:49:38	1	43	宁夏-固原市-西吉县	1	3	2	1	1	1	3	3	1	9	1
859	2020/3/1 19:50:24	1	30	宁夏-固原市-隆德县	1	5	5	5	5	5	5	5	5	15	4
860	2020/3/1 19:50:53	2	26	宁夏-中卫市-沙坡头区	1	4	5	3	3	4	5	4	2	18	4
861	2020/3/1 19:50:54	1	25	宁夏-中卫市-沙坡头区	1	4	2	3	2	2	2	4	2	9	3
862	2020/3/1 19:51:03	1	47	宁夏-固原市-西吉县	3	1	1	1	1	1	2	1	2	12	4
863	2020/3/1 19:51:13	1	27	宁夏-中卫市-沙坡头区	1	1	3	4	5	3	3	3	1	12	3
864	2020/3/1 19:51:16	1	48	宁夏-吴忠市-利通区	3	1	2	3	2	1	2	2	2	10	3
865	2020/3/1 19:51:50	1	28	宁夏-固原市-西吉县	1	3	3	1	1	1	1	1	1	10	1
866	2020/3/1 19:51:53	2	33	宁夏-固原市-西吉县	1	3	4	3	2	3	2	5	2	12	3
867	2020/3/1 19:52:06	1	30	宁夏-固原市-隆德县	1	1	1	1	1	1	1	4	4	12	3
868	2020/3/1 19:53:19	1	47	宁夏-中卫市-沙坡头区	1	4	3	1	1	1	4	4	3	12	3
869	2020/3/1 19:53:22	2	55	宁夏-吴忠市-利通区	2	3	3	2	2	2	3	4	3	6	3
870	2020/3/1 19:53:28	2	29	宁夏-固原市-隆德县	1	3	3	2	3	3	1	3	2	10	2
871	2020/3/1 19:53:48	2	31	宁夏-中卫市-沙坡头区	1	1	1	2	2	1	1	3	1	9	3
872	2020/3/1 19:54:11	1	39	宁夏-吴忠市-利通区	2	3	3	2	3	2	2	3	2	10	3
873	2020/3/1 19:54:46	1	41	宁夏-固原市-西吉县	2	3	3	3	3	3	4	4	3	10	4
874	2020/3/1 19:55:43	1	50	宁夏-固原市-隆德县	1	3	1	2	2	2	1	1	1	16	5
875	2020/3/1 19:56:25	1	34	宁夏-吴忠市-利通区	1	3	2	1	1	1	1	2	2	8	2
876	2020/3/1 19:57:30	1	29	宁夏-固原市-西吉县	1	3	3	3	2	3	2	3	3	12	2
877	2020/3/1 19:57:43	1	50	宁夏-中卫市-沙坡头区	3	5	3	1	1	2	1	1	1	12	3
878	2020/3/1 19:58:11	2	55	宁夏-吴忠市-利通区	1	3	3	3	3	3	3	4	3	6	3
879	2020/3/1 19:58:20	2	26	宁夏-中卫市-沙坡头区	1	3	4	3	4	2	2	4	1	8	2
880	2020/3/1 19:58:22	2	34	宁夏-固原市-西吉县	1	1	5	5	3	4	1	4	3	12	5
881	2020/3/1 19:58:45	1	27	宁夏-中卫市-沙坡头区	1	3	2	4	2	2	2	1	1	8	2
882	2020/3/1 19:59:19	1	35	宁夏-吴忠市-利通区	1	3	3	2	1	2	2	4	3	16	4
883	2020/3/1 19:59:53	1	42	宁夏-吴忠市-利通区	1	3	3	1	2	2	3	2	2	12	3
884	2020/3/1 19:59:59	1	33	宁夏-中卫市-沙坡头区	2	2	1	1	1	1	1	2	2	10	3
885	2020/3/1 20:00:01	1	32	宁夏-固原市-原州区	1	4	3	3	2	2	3	4	4	12	5
886	2020/3/1 20:00:08	1	32	宁夏-固原市-原州区	1	2	1	2	3	2	3	1	2	10	3
887	2020/3/1 20:01:25	1	58	宁夏-中卫市-沙坡头区	2	3	3	1	1	1	1	4	2	2	2
888	2020/3/1 20:01:48	1	39	宁夏-吴忠市-利通区	3	5	3	3	3	3	3	4	3	12	4
889	2020/3/1 20:02:10	1	27	宁夏-固原市-原州区	1	3	3	4	3	3	3	5	4	14	5
890	2020/3/1 20:03:02	1	43	宁夏-固原市-西吉县	2	1	1	4	3	2	2	4	3	12	4
891	2020/3/1 20:03:18	2	27	宁夏-固原市-西吉县	2	2	3	3	2	2	2	2	3	8	3
892	2020/3/1 20:03:21	1	33	宁夏-吴忠市-利通区	1	2	1	3	3	3	3	3	3	11	3
893	2020/3/1 20:03:27	1	36	宁夏-固原市-西吉县	1	5	1	2	2	2	1	1	1	23	2
894	2020/3/1 20:03:42	1	29	宁夏-固原市-隆德县	1	5	1	1	1	1	1	5	3	12	5
895	2020/3/1 20:03:49	1	28	宁夏-吴忠市-利通区	1	1	4	5	5	5	5	5	5	6	5
896	2020/3/1 20:04:05	1	35	宁夏-固原市-西吉县	1	1	2	2	3	1	3	4	2	12	3
897	2020/3/1 20:04:06	1	55	宁夏-固原市-隆德县	2	5	5	3	3	5	1	5	3	12	3
898	2020/3/1 20:04:20	2	36	宁夏-中卫市-沙坡头区	1	1	1	3	3	1	2	1	2	16	1
899	2020/3/1 20:04:25	1	32	宁夏-固原市-原州区	3	3	4	2	4	3	3	3	3	12	3
900	2020/3/1 20:04:28	1	48	宁夏-固原市-西吉县	1	1	1	5	2	1	2	2	1	10	4
901	2020/3/1 20:04:45	1	32	宁夏-吴忠市-利通区	1	2	1	4	4	3	2	3	1	12	1
902	2020/3/1 20:04:56	1	26	宁夏-中卫市-沙坡头区	1	2	2	3	2	2	1	1	2	9	1
903	2020/3/1 20:05:03	1	41	宁夏-吴忠市-利通区	1	1	2	1	1	1	1	2	2	8	3
904	2020/3/1 20:05:06	2	45	宁夏-吴忠市-利通区	2	3	3	2	3	2	3	3	3	13	3
905	2020/3/1 20:05:18	2	36	宁夏-固原市-西吉县	1	4	3	2	3	3	3	5	3	8	2
906	2020/3/1 20:05:27	1	51	宁夏-固原市-隆德县	1	4	4	4	4	4	4	4	4	23	5
907	2020/3/1 20:05:35	1	31	宁夏-固原市-隆德县	1	3	2	5	5	3	3	4	3	18	5
908	2020/3/1 20:05:39	1	55	宁夏-固原市-西吉县	3	3	3	3	3	3	3	5	5	10	4
909	2020/3/1 20:05:47	1	36	宁夏-吴忠市-利通区	1	3	2	2	2	2	2	1	2	8	2
910	2020/3/1 20:05:48	1	50	宁夏-固原市-西吉县	1	3	3	4	4	4	3	3	3	10	3
911	2020/3/1 20:05:54	1	33	宁夏-中卫市-沙坡头区	1	2	2	3	5	4	4	5	2	12	5
912	2020/3/1 20:06:22	1	26	宁夏-固原市-西吉县	1	1	1	2	3	3	2	4	4	12	1
913	2020/3/1 20:06:39	2	32	宁夏-吴忠市-利通区	2	2	4	3	3	3	3	4	3	5	3
914	2020/3/1 20:06:55	2	33	宁夏-固原市-西吉县	1	4	3	3	3	3	2	3	3	12	3
915	2020/3/1 20:06:59	1	30	宁夏-中卫市-沙坡头区	1	3	2	3	2	3	3	4	1	0	3
916	2020/3/1 20:07:07	1	60	宁夏-固原市-西吉县	3	3	1	1	1	1	1	5	1	13	4
917	2020/3/1 20:07:11	2	31	宁夏-固原市-西吉县	1	1	1	1	2	3	1	1	1	10	2
918	2020/3/1 20:07:12	1	34	宁夏-固原市-原州区	1	3	2	2	2	2	2	3	1	12	2
919	2020/3/1 20:07:19	1	33	宁夏-固原市-隆德县	1	3	3	3	4	2	2	4	4	13	4
920	2020/3/1 20:07:41	1	45	宁夏-中卫市-沙坡头区	2	3	2	3	4	2	2	2	1	7	2
921	2020/3/1 20:07:43	1	35	宁夏-固原市-隆德县	1	5	1	3	4	4	4	5	5	10	5
922	2020/3/1 20:08:08	1	22	宁夏-固原市-隆德县	1	2	3	2	1	1	1	2	3	12	2
923	2020/3/1 20:08:29	1	48	宁夏-固原市-隆德县	2	4	3	3	3	3	3	5	4	16	4
924	2020/3/1 20:08:31	1	23	宁夏-中卫市-沙坡头区	1	3	2	4	4	4	4	4	3	12	4
925	2020/3/1 20:09:02	1	50	宁夏-固原市-原州区	2	5	3	5	5	4	3	4	4	9	4
926	2020/3/1 20:09:05	2	28	宁夏-固原市-西吉县	1	3	5	2	2	1	2	2	2	6	1
927	2020/3/1 20:09:31	1	29	宁夏-固原市-西吉县	1	1	2	3	2	2	3	3	2	10	2
928	2020/3/1 20:10:54	1	48	宁夏-固原市-隆德县	3	1	2	5	4	3	5	1	1	10	3
929	2020/3/1 20:11:10	1	24	宁夏-中卫市-沙坡头区	1	3	1	1	2	1	1	1	1	12	2
930	2020/3/1 20:11:14	1	39	宁夏-固原市-原州区	1	3	2	2	2	2	1	3	3	10	3
931	2020/3/1 20:11:24	1	28	宁夏-中卫市-沙坡头区	1	4	3	4	4	4	3	5	2	10	4
932	2020/3/1 20:12:03	1	28	宁夏-中卫市-沙坡头区	3	2	2	2	3	3	3	4	2	8	2
933	2020/3/1 20:12:26	1	34	宁夏-固原市-原州区	1	2	2	2	2	2	2	2	2	12	2
934	2020/3/1 20:12:58	1	26	宁夏-固原市-西吉县	1	1	2	1	1	1	1	2	1	10	2
935	2020/3/1 20:13:06	1	35	宁夏-固原市-隆德县	3	3	2	2	2	2	3	4	2	17	4
936	2020/3/1 20:13:26	1	30	宁夏-固原市-西吉县	1	3	3	4	3	1	2	1	1	18	5
937	2020/3/1 20:13:34	1	26	宁夏-中卫市-沙坡头区	1	3	1	1	1	1	1	1	1	5	3
938	2020/3/1 20:14:21	2	40	宁夏-中卫市-沙坡头区	1	5	4	3	2	3	2	4	2	8	3
939	2020/3/1 20:14:30	1	33	宁夏-固原市-隆德县	1	2	2	3	3	3	3	3	3	6	3
940	2020/3/1 20:14:33	1	37	宁夏-吴忠市-利通区	1	1	1	1	1	1	1	1	1	10	1
941	2020/3/1 20:15:00	1	43	宁夏-固原市-西吉县	2	3	3	3	3	2	3	4	3	10	3
942	2020/3/1 20:15:05	2	24	宁夏-吴忠市-利通区	1	1	1	1	2	2	4	5	3	15	3
943	2020/3/1 20:15:40	1	25	宁夏-固原市-隆德县	1	4	2	1	1	2	1	3	3	12	2
944	2020/3/1 20:16:06	1	48	宁夏-中卫市-沙坡头区	3	1	3	3	3	3	2	4	4	16	4
945	2020/3/1 20:16:06	2	26	宁夏-吴忠市-利通区	1	2	1	3	3	2	1	3	3	3	2
946	2020/3/1 20:16:09	2	42	宁夏-固原市-西吉县	1	3	3	3	4	4	1	5	3	10	4
947	2020/3/1 20:16:18	1	36	宁夏-吴忠市-利通区	1	2	5	2	2	2	2	5	3	10	2
948	2020/3/1 20:16:23	1	34	宁夏-固原市-隆德县	1	3	2	3	3	3	2	3	2	12	3
949	2020/3/1 20:16:31	1	38	宁夏-吴忠市-利通区	1	3	3	3	3	3	3	4	3	8	3
950	2020/3/1 20:16:52	1	27	宁夏-中卫市-沙坡头区	1	5	3	4	3	3	2	5	5	13	4
951	2020/3/1 20:16:57	2	40	宁夏-固原市-西吉县	1	1	1	1	1	1	1	1	1	6	3
952	2020/3/1 20:17:19	1	50	宁夏-吴忠市-利通区	1	1	1	1	1	1	1	3	1	3	1
953	2020/3/1 20:17:32	1	29	宁夏-固原市-西吉县	1	2	1	1	1	1	1	1	1	12	1
954	2020/3/1 20:17:35	2	35	宁夏-固原市-西吉县	1	3	4	3	3	3	2	4	4	14	4
955	2020/3/1 20:17:51	1	35	宁夏-吴忠市-利通区	1	3	5	2	2	1	1	4	3	8	4
956	2020/3/1 20:17:51	1	31	宁夏-固原市-隆德县	1	3	3	3	4	3	3	4	4	10	4
957	2020/3/1 20:18:04	1	52	宁夏-固原市-西吉县	2	3	5	3	5	2	5	1	2	10	3
958	2020/3/1 20:18:07	1	48	宁夏-固原市-隆德县	2	3	3	4	5	3	4	3	3	20	4
959	2020/3/1 20:18:09	1	32	宁夏-固原市-西吉县	1	3	1	3	3	3	3	3	2	10	3
960	2020/3/1 20:18:48	1	27	宁夏-固原市-西吉县	1	1	2	3	4	2	3	4	3	12	4
961	2020/3/1 20:19:07	1	25	宁夏-固原市-西吉县	1	4	5	5	5	5	5	5	5	12	4
962	2020/3/1 20:19:08	1	52	宁夏-吴忠市-利通区	1	1	3	1	1	2	2	2	2	8	2
963	2020/3/1 20:19:10	1	26	宁夏-固原市-西吉县	1	3	3	4	4	4	3	4	4	8	4
964	2020/3/1 20:19:13	1	24	宁夏-中卫市-沙坡头区	1	3	1	1	1	1	2	1	1	15	1
965	2020/3/1 20:20:20	1	50	宁夏-固原市-西吉县	1	3	3	3	2	2	1	3	2	8	3
966	2020/3/1 20:20:45	1	26	宁夏-固原市-西吉县	1	1	1	1	1	1	1	1	1	12	1
967	2020/3/1 20:21:31	1	46	宁夏-吴忠市-利通区	2	4	2	4	4	4	4	4	4	14	3
968	2020/3/1 20:21:47	1	31	宁夏-固原市-隆德县	1	1	3	1	1	1	1	1	1	12	1
969	2020/3/1 20:21:52	2	41	宁夏-吴忠市-利通区	2	1	1	3	3	1	3	3	1	9	3
970	2020/3/1 20:21:58	1	58	宁夏-固原市-西吉县	1	5	3	4	3	3	4	3	3	10	4
971	2020/3/1 20:22:04	2	40	宁夏-固原市-西吉县	1	3	5	3	2	2	2	3	1	8	4
972	2020/3/1 20:23:10	1	46	宁夏-固原市-原州区	2	2	3	3	3	3	3	4	3	9	3
973	2020/3/1 20:23:25	1	45	宁夏-吴忠市-利通区	3	1	1	1	3	1	1	1	1	23	5
974	2020/3/1 20:23:53	1	25	宁夏-固原市-西吉县	1	1	1	1	1	1	1	3	3	8	4
975	2020/3/1 20:24:32	1	37	宁夏-固原市-西吉县	1	5	3	5	5	1	5	5	5	12	5
976	2020/3/1 20:24:37	1	30	宁夏-固原市-西吉县	1	3	3	3	3	3	3	3	3	12	3
977	2020/3/1 20:24:54	1	40	宁夏-固原市-隆德县	1	1	1	1	2	1	1	2	1	18	3
978	2020/3/1 20:25:39	1	23	宁夏-吴忠市-利通区	1	2	2	2	3	1	2	3	3	10	3
979	2020/3/1 20:25:43	1	25	宁夏-吴忠市-利通区	1	1	1	1	1	1	3	1	1	22	1
980	2020/3/1 20:26:50	1	50	宁夏-固原市-隆德县	3	5	5	5	5	5	5	5	5	18	5
981	2020/3/1 20:27:05	2	35	宁夏-固原市-西吉县	1	5	2	3	2	3	2	2	2	8	3
982	2020/3/1 20:27:42	1	50	宁夏-固原市-西吉县	2	2	3	3	3	3	3	4	3	15	4
983	2020/3/1 20:27:48	2	38	宁夏-中卫市-沙坡头区	2	5	4	3	5	5	3	3	3	8	5
984	2020/3/1 20:27:50	1	36	宁夏-吴忠市-利通区	2	5	5	3	3	3	3	4	3	12	5
985	2020/3/1 20:28:36	2	43	宁夏-吴忠市-利通区	1	3	3	3	3	3	3	4	4	5	3
986	2020/3/1 20:28:49	1	26	宁夏-固原市-西吉县	1	5	3	3	3	3	1	3	3	12	5
987	2020/3/1 20:28:55	1	41	宁夏-固原市-西吉县	2	3	3	3	2	3	1	4	3	16	4
988	2020/3/1 20:29:01	1	24	宁夏-吴忠市-利通区	1	1	1	1	1	1	1	1	1	12	1
989	2020/3/1 20:29:25	1	38	宁夏-固原市-西吉县	1	1	1	3	2	2	1	1	1	12	2
990	2020/3/1 20:29:26	2	32	宁夏-中卫市-沙坡头区	3	4	3	3	4	3	2	3	3	20	5
991	2020/3/1 20:29:50	1	36	宁夏-中卫市-沙坡头区	1	3	3	3	3	4	4	4	4	12	3
992	2020/3/1 20:29:51	1	33	宁夏-固原市-隆德县	1	2	1	3	3	1	3	3	3	10	3
993	2020/3/1 20:30:05	1	29	宁夏-中卫市-沙坡头区	1	5	4	3	4	3	4	5	4	10	5
994	2020/3/1 20:30:17	2	28	宁夏-固原市-西吉县	1	5	5	4	3	5	4	5	5	10	5
995	2020/3/1 20:30:21	2	32	宁夏-固原市-隆德县	1	3	2	2	3	3	2	2	2	12	3
996	2020/3/1 20:30:22	2	34	宁夏-吴忠市-利通区	1	4	3	3	3	3	1	3	3	8	3
997	2020/3/1 20:31:03	1	24	宁夏-吴忠市-利通区	1	3	3	3	3	3	2	3	3	18	3
998	2020/3/1 20:31:26	1	35	宁夏-固原市-隆德县	3	2	3	2	2	1	2	4	2	12	2
999	2020/3/1 20:34:21	1	33	宁夏-吴忠市-利通区	2	4	4	2	2	3	1	1	1	14	5
1000	2020/3/1 20:35:59	1	32	宁夏-固原市-原州区	1	3	3	3	3	3	3	3	3	10	3
1001	2020/3/1 20:36:38	1	30	宁夏-中卫市-沙坡头区	1	5	4	4	5	5	3	5	5	12	4
1002	2020/3/1 20:37:16	1	25	宁夏-固原市-西吉县	1	2	1	4	4	1	3	3	2	15	3
1003	2020/3/1 20:37:31	2	30	宁夏-吴忠市-利通区	1	4	3	4	4	4	3	3	4	1	3
1004	2020/3/1 20:37:45	1	34	宁夏-吴忠市-红寺堡区	1	3	1	3	2	1	3	3	3	12	5
1005	2020/3/1 20:39:48	1	55	宁夏-固原市-原州区	2	2	2	1	3	2	3	3	2	8	3
1006	2020/3/1 20:39:49	2	31	宁夏-中卫市-沙坡头区	1	5	5	5	5	5	5	3	3	16	5
1007	2020/3/1 20:39:56	1	23	宁夏-固原市-隆德县	1	3	3	3	3	3	3	4	3	8	3
1008	2020/3/1 20:40:03	1	45	宁夏-吴忠市-利通区	1	3	3	2	1	2	1	3	2	10	5
1009	2020/3/1 20:40:42	1	24	宁夏-固原市-西吉县	1	3	3	1	1	1	2	2	1	15	2
1010	2020/3/1 20:40:53	1	24	宁夏-固原市-西吉县	1	3	5	1	1	1	1	1	1	12	1
1011	2020/3/1 20:41:36	1	24	宁夏-吴忠市-利通区	1	3	4	4	3	4	3	4	3	17	4
1012	2020/3/1 20:42:43	1	29	宁夏-固原市-隆德县	1	5	2	4	4	3	3	2	2	16	5
1013	2020/3/1 20:42:47	1	28	宁夏-固原市-西吉县	1	3	1	3	1	2	1	4	3	18	4
1014	2020/3/1 20:43:03	1	4	宁夏-固原市-隆德县	2	3	3	3	3	1	1	3	3	20	5
1015	2020/3/1 20:43:10	2	35	宁夏-固原市-原州区	1	3	1	1	1	3	1	1	1	8	1
1016	2020/3/1 20:43:28	1	25	宁夏-吴忠市-利通区	1	3	3	3	3	3	3	3	2	8	1
1017	2020/3/1 20:43:43	1	57	宁夏-固原市-原州区	3	3	5	3	1	1	1	3	1	8	2
1018	2020/3/1 20:44:52	1	36	宁夏-固原市-隆德县	1	1	3	3	3	2	3	4	3	12	3
1019	2020/3/1 20:44:59	2	28	宁夏-吴忠市-利通区	1	4	3	3	3	3	3	3	3	5	3
1020	2020/3/1 20:45:06	1	37	宁夏-固原市-隆德县	2	3	3	2	3	3	3	4	3	12	3
1021	2020/3/1 20:45:29	1	45	宁夏-固原市-隆德县	1	1	3	1	1	1	1	3	3	12	5
1022	2020/3/1 20:45:31	1	26	宁夏-固原市-西吉县	1	2	3	2	2	2	3	3	1	10	2
1023	2020/3/1 20:45:44	2	28	宁夏-中卫市-沙坡头区	1	4	4	5	5	5	5	5	4	10	5
1024	2020/3/1 20:45:53	1	25	宁夏-吴忠市-利通区	2	3	2	4	5	3	3	4	4	18	3
1025	2020/3/1 20:46:11	1	27	宁夏-固原市-西吉县	3	3	3	3	3	2	3	3	3	8	3
1026	2020/3/1 20:46:37	1	52	宁夏-固原市-隆德县	2	4	4	4	4	4	3	4	3	14	4
1027	2020/3/1 20:46:39	2	25	宁夏-固原市-隆德县	1	3	5	5	5	5	5	5	5	9	4
1028	2020/3/1 20:46:51	1	27	宁夏-固原市-西吉县	1	3	3	3	2	3	3	3	3	7	4
1029	2020/3/1 20:46:52	2	27	宁夏-吴忠市-利通区	1	3	2	3	4	3	2	4	3	11	4
1030	2020/3/1 20:47:03	2	28	宁夏-吴忠市-利通区	1	3	3	4	4	3	3	5	3	13	3
1031	2020/3/1 20:48:54	1	27	宁夏-固原市-隆德县	1	1	1	3	3	3	2	3	3	7	3
1032	2020/3/1 20:49:00	1	46	宁夏-固原市-隆德县	2	2	2	1	1	1	2	3	1	14	1
1033	2020/3/1 20:51:13	2	47	宁夏-吴忠市-利通区	1	2	2	3	3	2	3	3	3	14	3
1034	2020/3/1 20:51:19	1	24	宁夏-固原市-隆德县	2	5	5	2	3	3	1	5	5	12	5
1035	2020/3/1 20:53:37	2	38	宁夏-固原市-西吉县	1	1	2	3	4	2	3	3	4	9	3
1036	2020/3/1 20:53:48	1	60	宁夏-中卫市-沙坡头区	1	1	2	1	1	1	1	2	3	8	2
1037	2020/3/1 20:54:12	1	56	宁夏-吴忠市-利通区	2	3	2	3	3	2	2	4	3	12	3
1038	2020/3/1 20:54:30	1	33	宁夏-中卫市-沙坡头区	1	5	3	1	2	2	1	4	3	18	5
1039	2020/3/1 20:54:55	1	32	宁夏-中卫市-沙坡头区	1	4	4	4	4	4	4	4	3	12	3
1040	2020/3/1 20:55:10	1	27	宁夏-吴忠市-利通区	2	1	2	5	5	5	5	5	5	18	5
1041	2020/3/1 20:55:28	2	32	宁夏-吴忠市-利通区	1	3	3	3	3	3	3	3	3	6	2
1042	2020/3/1 20:55:40	1	53	宁夏-中卫市-沙坡头区	2	3	3	3	3	3	3	4	3	8	3
1043	2020/3/1 20:56:01	1	26	宁夏-固原市-西吉县	1	1	1	2	3	1	3	3	1	10	4
1044	2020/3/1 20:56:12	1	27	宁夏-吴忠市-利通区	2	4	4	2	2	5	1	1	1	14	3
1045	2020/3/1 20:56:27	1	28	宁夏-吴忠市-利通区	2	3	4	3	3	3	4	3	3	12	4
1046	2020/3/1 20:56:51	2	36	宁夏-中卫市-沙坡头区	1	3	2	3	3	3	2	4	3	10	4
1047	2020/3/1 20:57:10	2	28	宁夏-吴忠市-利通区	1	3	4	4	4	4	3	4	3	6	4
1048	2020/3/1 20:58:04	1	45	宁夏-固原市-原州区	1	1	1	3	4	3	3	3	3	15	3
1049	2020/3/1 20:59:40	1	43	宁夏-吴忠市-利通区	1	1	1	1	2	1	2	2	2	16	2
1050	2020/3/1 20:59:55	1	45	宁夏-固原市-原州区	3	3	3	3	3	2	1	5	3	10	1
1051	2020/3/1 21:00:13	1	58	宁夏-吴忠市-利通区	3	1	1	1	1	1	2	3	2	12	3
1052	2020/3/1 21:00:18	1	31	宁夏-吴忠市-利通区	1	3	3	3	3	3	3	3	3	16	3
1053	2020/3/1 21:00:55	2	48	宁夏-中卫市-沙坡头区	3	3	4	3	3	3	3	5	3	10	4
1054	2020/3/1 21:01:17	1	27	宁夏-固原市-隆德县	1	1	1	1	1	1	1	1	1	18	3
1055	2020/3/1 21:01:17	1	39	宁夏-固原市-隆德县	1	5	2	5	5	4	3	3	2	8	3
1056	2020/3/1 21:01:18	1	25	宁夏-吴忠市-利通区	3	2	5	4	5	3	4	5	3	13	5
1057	2020/3/1 21:01:50	1	30	宁夏-固原市-西吉县	1	2	1	4	4	3	1	4	3	12	2
1058	2020/3/1 21:02:08	2	43	宁夏-吴忠市-利通区	1	1	3	2	2	2	3	2	1	23	3
1059	2020/3/1 21:02:24	1	28	宁夏-固原市-隆德县	1	3	4	2	2	2	1	3	2	12	2
1060	2020/3/1 21:03:22	1	56	宁夏-固原市-西吉县	2	4	4	2	1	2	3	3	3	13	3
1061	2020/3/1 21:03:33	1	30	宁夏-固原市-西吉县	1	1	1	1	1	1	1	1	1	12	5
1062	2020/3/1 21:04:15	1	35	宁夏-吴忠市-利通区	1	2	1	1	1	1	1	1	1	12	1
1063	2020/3/1 21:04:23	1	30	宁夏-固原市-西吉县	1	2	2	1	1	1	1	1	1	12	3
1064	2020/3/1 21:04:48	2	55	宁夏-固原市-隆德县	1	3	5	1	2	2	1	1	1	10	3
1065	2020/3/1 21:04:50	1	30	宁夏-固原市-隆德县	1	2	2	2	2	1	2	3	2	12	2
1066	2020/3/1 21:05:17	1	32	宁夏-吴忠市-利通区	1	4	3	4	4	4	3	5	3	10	5
1067	2020/3/1 21:06:18	1	26	宁夏-固原市-西吉县	1	1	1	1	1	1	1	1	1	12	1
1068	2020/3/1 21:06:45	1	26	宁夏-吴忠市-利通区	1	1	1	1	1	1	1	1	1	15	2
1069	2020/3/1 21:07:44	1	54	宁夏-固原市-隆德县	1	1	1	1	1	1	3	1	1	10	1
1070	2020/3/1 21:07:54	2	33	宁夏-中卫市-沙坡头区	1	1	1	3	4	2	2	3	3	8	4
1071	2020/3/1 21:08:12	1	31	宁夏-固原市-西吉县	2	5	3	4	5	3	5	4	4	8	4
1072	2020/3/1 21:09:51	1	29	宁夏-固原市-西吉县	1	3	3	3	3	3	3	4	1	8	4
1073	2020/3/1 21:11:29	1	33	宁夏-固原市-西吉县	1	3	2	2	3	3	3	4	3	8	3
1074	2020/3/1 21:11:52	1	27	宁夏-固原市-隆德县	1	1	2	2	2	2	2	5	4	12	1
1075	2020/3/1 21:11:55	1	40	宁夏-固原市-原州区	1	1	1	1	3	1	4	3	3	14	5
1076	2020/3/1 21:14:27	1	24	宁夏-固原市-西吉县	1	2	1	2	1	1	2	1	1	10	3
1077	2020/3/1 21:15:44	1	51	宁夏-吴忠市-利通区	3	1	1	1	3	1	2	3	1	2	3
1078	2020/3/1 21:15:53	1	46	宁夏-固原市-西吉县	1	4	3	1	1	1	1	1	3	12	3
1079	2020/3/1 21:16:11	1	48	宁夏-固原市-西吉县	1	3	3	3	3	3	3	3	1	23	4
1080	2020/3/1 21:16:34	2	37	宁夏-固原市-西吉县	1	1	2	1	1	1	1	1	1	8	1
1081	2020/3/1 21:17:32	1	50	宁夏-固原市-西吉县	3	1	4	3	3	3	3	4	3	13	4
1082	2020/3/1 21:18:26	1	27	宁夏-吴忠市-利通区	1	5	5	5	5	5	5	5	5	12	5
1083	2020/3/1 21:18:59	2	31	宁夏-固原市-原州区	3	1	1	1	1	1	1	1	1	8	1
1084	2020/3/1 21:19:13	1	32	宁夏-固原市-原州区	1	4	3	2	2	1	2	2	2	8	2
1085	2020/3/1 21:22:39	1	48	宁夏-固原市-西吉县	1	1	1	1	1	1	1	1	1	14	1
1086	2020/3/1 21:22:40	1	40	宁夏-固原市-西吉县	1	3	5	3	3	3	3	3	3	12	5
1087	2020/3/1 21:24:57	2	30	宁夏-固原市-西吉县	1	2	5	2	2	2	3	4	4	10	3
1088	2020/3/1 21:27:16	1	32	宁夏-固原市-原州区	1	2	3	2	2	2	1	1	1	8	3
1089	2020/3/1 21:27:50	1	50	宁夏-固原市-西吉县	1	4	3	3	3	3	2	2	2	12	4
1090	2020/3/1 21:28:16	1	45	宁夏-固原市-原州区	3	3	3	3	3	3	2	3	4	10	3
1091	2020/3/1 21:28:31	1	49	宁夏-吴忠市-利通区	1	2	2	1	1	1	1	2	2	8	2
1092	2020/3/1 21:28:59	2	47	宁夏-吴忠市-利通区	1	2	4	1	2	1	1	1	1	8	2
1093	2020/3/1 21:29:19	1	47	宁夏-中卫市-沙坡头区	3	5	2	1	2	2	1	2	3	15	2
1094	2020/3/1 21:29:35	2	49	宁夏-固原市-西吉县	1	1	3	1	1	1	2	3	2	8	3
1095	2020/3/1 21:30:54	1	38	宁夏-固原市-原州区	2	4	4	3	3	3	3	3	3	8	4
1096	2020/3/1 21:31:12	1	38	宁夏-吴忠市-利通区	1	2	1	1	2	1	1	3	3	10	2
1097	2020/3/1 21:31:14	1	40	宁夏-固原市-原州区	2	2	1	3	5	3	3	3	3	8	3
1098	2020/3/1 21:31:31	1	31	宁夏-固原市-西吉县	3	1	2	3	3	2	3	4	3	20	4
1099	2020/3/1 21:32:50	1	34	宁夏-吴忠市-利通区	3	4	3	3	3	3	3	4	3	12	5
1100	2020/3/1 21:33:49	2	25	宁夏-吴忠市-利通区	3	2	2	3	3	3	5	2	2	10	3
1101	2020/3/1 21:34:08	1	32	宁夏-固原市-西吉县	1	3	3	2	1	4	3	5	2	12	4
1102	2020/3/1 21:36:02	1	52	宁夏-固原市-隆德县	1	4	3	3	5	4	3	5	4	9	4
1103	2020/3/1 21:37:06	1	30	宁夏-固原市-西吉县	1	1	1	1	1	1	1	1	1	12	2
1104	2020/3/1 21:37:14	1	32	宁夏-固原市-原州区	2	4	4	3	3	4	3	5	3	10	4
1105	2020/3/1 21:37:33	1	60	宁夏-吴忠市-利通区	1	5	5	3	3	5	5	5	5	8	5
1106	2020/3/1 21:37:45	1	59	宁夏-中卫市-沙坡头区	3	3	2	2	1	1	3	4	4	7	2
1107	2020/3/1 21:39:14	1	45	宁夏-固原市-隆德县	3	3	3	3	2	2	2	2	2	8	2
1108	2020/3/1 21:39:18	2	30	宁夏-吴忠市-利通区	1	3	3	2	2	2	2	4	3	23	3
1109	2020/3/1 21:40:29	1	53	宁夏-固原市-原州区	1	5	3	5	5	5	5	5	2	10	4
1110	2020/3/1 21:40:47	1	34	宁夏-固原市-西吉县	1	1	3	1	1	1	1	1	1	8	2
1111	2020/3/1 21:41:39	1	38	宁夏-固原市-隆德县	1	3	3	3	3	1	3	2	3	12	4
1112	2020/3/1 21:42:27	1	33	宁夏-固原市-原州区	1	4	4	4	4	4	3	5	3	8	5
1113	2020/3/1 21:42:42	1	40	宁夏-吴忠市-利通区	1	1	3	1	1	1	3	1	1	7	1
1114	2020/3/1 21:43:09	1	27	宁夏-固原市-原州区	1	4	3	3	3	2	3	4	3	11	2
1115	2020/3/1 21:44:52	2	30	宁夏-吴忠市-利通区	2	5	5	3	3	3	2	5	5	14	4
1116	2020/3/1 21:46:32	2	32	宁夏-固原市-西吉县	1	3	3	2	1	3	2	3	3	11	4
1117	2020/3/1 21:47:25	1	24	宁夏-吴忠市-利通区	1	1	1	3	3	2	3	3	3	12	4
1118	2020/3/1 21:47:39	2	45	宁夏-吴忠市-利通区	3	3	1	4	4	4	3	5	3	10	4
1119	2020/3/1 21:48:02	1	27	宁夏-吴忠市-利通区	1	3	3	3	3	3	4	3	1	10	5
1120	2020/3/1 21:48:19	2	30	宁夏-吴忠市-利通区	1	3	2	3	4	3	3	3	3	9	3
1121	2020/3/1 21:48:33	1	37	宁夏-固原市-西吉县	1	3	1	2	1	2	1	4	4	11	1
1122	2020/3/1 21:49:34	2	27	宁夏-吴忠市-利通区	1	3	4	4	4	4	4	5	4	8	3
1123	2020/3/1 21:51:47	2	26	宁夏-固原市-西吉县	1	3	3	4	3	3	3	4	3	12	4
1124	2020/3/1 21:51:54	1	47	宁夏-吴忠市-利通区	1	1	2	1	1	1	1	3	1	10	3
1125	2020/3/1 21:55:47	2	33	宁夏-银川市-金凤区	1	1	1	4	4	2	3	1	1	12	3
1126	2020/3/1 21:56:29	1	27	宁夏-吴忠市-同心县	3	2	3	5	4	3	2	5	3	12	3
1127	2020/3/1 21:56:51	1	29	宁夏-固原市-西吉县	1	2	3	3	2	3	2	2	1	8	3
1128	2020/3/1 21:57:26	1	48	宁夏-固原市-西吉县	3	3	3	3	3	4	3	4	3	12	5
1129	2020/3/1 21:59:38	2	30	宁夏-吴忠市-利通区	2	1	2	3	3	2	1	4	2	8	3
1130	2020/3/1 22:01:35	1	44	宁夏-固原市-原州区	3	3	2	4	4	2	3	5	5	18	4
1131	2020/3/1 22:01:52	1	26	宁夏-固原市-泾源县	3	3	3	3	3	2	3	4	3	20	4
1132	2020/3/1 22:02:01	1	26	宁夏-银川市-金凤区	1	5	3	4	4	3	4	4	4	10	3
1133	2020/3/1 22:02:14	1	29	宁夏-吴忠市-利通区	1	3	4	3	3	3	3	4	4	10	4
1134	2020/3/1 22:03:11	1	26	宁夏-固原市-西吉县	1	2	3	2	3	2	1	5	3	12	2
1135	2020/3/1 22:03:25	1	27	宁夏-吴忠市-利通区	1	4	4	5	3	5	4	3	3	12	4
1136	2020/3/1 22:03:35	1	26	宁夏-银川市-灵武市	2	3	3	4	4	3	3	3	1	12	5
1137	2020/3/1 22:03:41	2	26	宁夏-中卫市-沙坡头区	1	3	3	2	4	3	3	3	1	5	3
1138	2020/3/1 22:03:50	2	30	宁夏-吴忠市-利通区	1	5	5	5	5	5	3	5	2	16	5
1139	2020/3/1 22:05:08	1	50	宁夏-固原市-隆德县	2	2	3	3	3	2	5	3	3	12	4
1140	2020/3/1 22:05:52	1	28	宁夏-银川市-西夏区	1	2	2	3	2	2	4	2	2	16	3
1141	2020/3/1 22:05:53	1	38	宁夏-固原市-西吉县	1	3	5	3	3	3	3	3	3	12	4
1142	2020/3/1 22:06:31	1	27	宁夏-银川市-贺兰县	1	3	3	3	3	3	3	3	3	10	4
1143	2020/3/1 22:07:25	1	57	宁夏-固原市-隆德县	3	1	2	1	1	2	1	1	1	9	4
1144	2020/3/1 22:08:48	2	30	宁夏-石嘴山市-惠农区	3	1	1	1	5	5	1	1	1	11	5
1145	2020/3/1 22:09:48	2	29	宁夏-吴忠市-利通区	1	4	2	3	3	3	3	5	2	5	3
1146	2020/3/1 22:10:17	2	44	宁夏-吴忠市-利通区	1	1	1	1	1	1	3	1	1	0	1
1147	2020/3/1 22:11:40	2	34	宁夏-固原市-原州区	1	2	2	2	3	4	2	3	2	9	2
1148	2020/3/1 22:12:36	1	30	宁夏-固原市-西吉县	1	3	3	3	2	3	1	4	3	12	4
1149	2020/3/1 22:13:14	1	32	宁夏-吴忠市-利通区	3	2	1	4	3	2	5	5	5	10	3
1150	2020/3/1 22:13:25	1	55	宁夏-吴忠市-利通区	3	3	2	2	2	2	3	3	3	8	4
1151	2020/3/1 22:13:53	1	27	宁夏-固原市-西吉县	1	2	3	3	3	2	3	5	5	8	3
1152	2020/3/1 22:17:27	1	33	宁夏-中卫市-沙坡头区	1	3	3	3	3	3	3	3	3	10	3
1153	2020/3/1 22:17:36	1	23	宁夏-银川市-兴庆区	2	3	2	3	2	3	2	3	3	14	5
1154	2020/3/1 22:18:21	1	0	宁夏-吴忠市-利通区	2	1	3	3	2	2	4	5	5	14	5
1155	2020/3/1 22:18:44	1	33	宁夏-中卫市-沙坡头区	1	2	1	1	1	1	1	5	4	10	3
1156	2020/3/1 22:18:45	2	29	宁夏-吴忠市-利通区	1	3	3	3	4	3	3	3	2	12	4
1157	2020/3/1 22:19:10	1	34	宁夏-中卫市-沙坡头区	1	3	3	3	3	3	3	3	3	11	3
1158	2020/3/1 22:21:30	1	30	宁夏-银川市-贺兰县	3	1	3	4	3	3	4	3	2	10	3
1159	2020/3/1 22:22:08	2	25	宁夏-中卫市-沙坡头区	1	3	1	2	3	2	3	3	3	8	3
1160	2020/3/1 22:24:07	1	35	宁夏-银川市-永宁县	1	1	1	2	2	1	1	4	1	8	3
1161	2020/3/1 22:24:55	1	30	宁夏-固原市-隆德县	1	3	1	2	1	1	1	3	1	6	2
1162	2020/3/1 22:25:06	1	45	宁夏-吴忠市-利通区	2	2	3	1	1	1	2	3	2	2	2
1163	2020/3/1 22:25:53	1	29	宁夏-固原市-西吉县	1	3	1	2	2	2	2	2	2	8	4
1164	2020/3/1 22:27:44	2	28	宁夏-吴忠市-利通区	1	2	2	2	2	2	2	2	2	8	3
1165	2020/3/1 22:27:45	1	27	宁夏-固原市-西吉县	1	2	1	3	3	2	3	3	3	12	3
1166	2020/3/1 22:28:18	1	52	宁夏-吴忠市-利通区	1	3	1	1	2	1	1	3	1	9	2
1167	2020/3/1 22:29:04	2	28	宁夏-吴忠市-利通区	1	2	2	3	3	1	3	3	3	8	4
1168	2020/3/1 22:32:35	2	54	宁夏-吴忠市-利通区	1	1	1	1	1	1	1	1	1	10	1
1169	2020/3/1 22:34:48	2	40	宁夏-固原市-原州区	2	4	2	2	3	3	2	3	3	8	4
1170	2020/3/1 22:36:28	1	26	宁夏-吴忠市-利通区	1	3	1	2	2	3	1	4	1	16	3
1171	2020/3/1 22:37:10	1	30	宁夏-固原市-原州区	1	4	4	3	4	3	3	3	3	15	4
1172	2020/3/1 22:37:11	1	30	宁夏-中卫市-沙坡头区	2	2	3	3	2	1	2	2	3	10	2
1173	2020/3/1 22:37:25	1	26	宁夏-吴忠市-利通区	1	1	1	3	3	1	3	5	3	12	3
1174	2020/3/1 22:38:53	2	37	宁夏-吴忠市-利通区	1	2	3	1	2	1	2	1	1	5	1
1175	2020/3/1 22:39:11	1	30	宁夏-吴忠市-利通区	1	1	1	1	1	1	1	1	1	9	1
1176	2020/3/1 22:39:49	1	43	宁夏-石嘴山市-大武口区	2	2	3	4	4	4	5	3	2	10	4
1177	2020/3/1 22:40:26	1	33	宁夏-固原市-西吉县	1	2	2	2	2	2	2	4	4	8	3
1178	2020/3/1 22:40:50	1	30	宁夏-银川市-永宁县	1	1	3	3	3	1	1	2	1	8	2
1179	2020/3/1 22:42:39	1	36	宁夏-吴忠市-利通区	1	3	1	3	3	3	2	3	3	12	3
1180	2020/3/1 22:43:06	2	52	宁夏-固原市-原州区	1	1	2	3	2	2	2	3	2	10	3
1181	2020/3/1 22:43:39	1	51	宁夏-固原市-西吉县	3	3	2	4	4	3	3	4	4	10	4
1182	2020/3/1 22:46:55	1	47	宁夏-银川市-金凤区	1	1	1	1	1	1	1	2	1	10	2
1183	2020/3/1 22:47:14	1	32	宁夏-中卫市-沙坡头区	1	3	2	3	2	2	3	3	1	15	3
1184	2020/3/1 22:48:01	1	42	宁夏-吴忠市-利通区	1	2	1	1	1	1	2	2	1	10	3
1185	2020/3/1 22:48:45	1	28	宁夏-固原市-西吉县	1	1	1	1	1	1	1	1	1	8	1
1186	2020/3/1 22:48:49	2	44	宁夏-石嘴山市-平罗县	2	2	4	2	2	2	1	3	3	10	4
1187	2020/3/1 22:50:04	2	39	宁夏-吴忠市-利通区	1	2	2	2	3	2	2	4	2	8	3
1188	2020/3/1 22:53:13	1	23	宁夏-吴忠市-利通区	1	2	2	2	2	2	2	3	3	8	4
1189	2020/3/1 22:54:36	1	51	宁夏-固原市-西吉县	2	1	1	1	2	1	1	3	3	8	3
1190	2020/3/1 22:55:49	1	46	宁夏-吴忠市-红寺堡区	2	3	3	3	3	3	3	2	3	10	4
1191	2020/3/1 22:57:51	1	28	宁夏-吴忠市-利通区	1	3	2	4	4	4	3	4	3	23	4
1192	2020/3/1 22:57:53	1	25	宁夏-银川市-兴庆区	3	1	1	4	5	2	3	5	5	13	4
1193	2020/3/1 22:58:09	1	38	宁夏-中卫市-沙坡头区	1	3	2	2	2	2	1	1	2	10	3
1194	2020/3/1 22:58:16	1	31	宁夏-吴忠市-利通区	2	3	3	4	4	4	4	4	4	16	4
1195	2020/3/1 22:58:37	1	33	宁夏-银川市-灵武市	3	4	4	2	4	2	3	3	2	12	4
1196	2020/3/1 22:58:56	1	28	宁夏-中卫市-海原县	1	3	2	3	3	2	2	4	4	6	2
1197	2020/3/1 23:01:43	2	35	宁夏-银川市-兴庆区	3	3	4	2	2	3	4	3	3	8	3
1198	2020/3/1 23:03:29	2	45	宁夏-吴忠市-利通区	1	4	3	3	4	3	4	3	2	10	4
1199	2020/3/1 23:04:04	1	32	宁夏-石嘴山市-大武口区	1	1	1	4	5	1	3	5	5	11	3
1200	2020/3/1 23:05:41	1	37	宁夏-固原市-西吉县	1	1	1	3	1	1	1	3	3	12	5
1201	2020/3/1 23:07:55	2	34	宁夏-固原市-西吉县	1	3	2	3	3	3	4	5	4	12	3
1202	2020/3/1 23:11:59	1	30	宁夏-固原市-西吉县	1	5	4	1	1	1	1	1	2	12	2
1203	2020/3/1 23:12:11	1	31	宁夏-固原市-西吉县	1	1	1	2	1	1	2	1	1	13	2
1204	2020/3/1 23:14:34	1	27	宁夏-固原市-西吉县	2	2	1	1	1	1	2	2	2	10	4
1205	2020/3/1 23:21:21	1	50	宁夏-固原市-西吉县	2	3	3	4	3	3	3	3	3	10	4
1206	2020/3/1 23:21:31	1	32	宁夏-固原市-西吉县	1	5	1	2	2	2	3	5	5	5	5
1207	2020/3/1 23:29:25	1	36	宁夏-吴忠市-利通区	1	1	1	1	1	1	1	3	3	10	3
1208	2020/3/1 23:33:55	1	24	宁夏-银川市-灵武市	1	2	2	4	3	4	4	5	5	12	3
1209	2020/3/1 23:34:10	2	46	宁夏-固原市-原州区	1	3	3	2	1	1	1	1	1	10	1
1210	2020/3/1 23:34:31	1	31	宁夏-固原市-西吉县	1	4	1	3	3	1	3	4	3	23	1
1211	2020/3/1 23:37:09	1	58	宁夏-固原市-西吉县	1	2	4	3	3	3	2	3	3	8	4
1212	2020/3/1 23:37:11	2	34	宁夏-固原市-泾源县	3	3	5	5	5	5	5	5	3	23	4
1213	2020/3/1 23:38:47	1	45	宁夏-吴忠市-利通区	1	3	2	3	2	2	3	3	1	8	3
1214	2020/3/1 23:46:55	1	55	宁夏-固原市-西吉县	2	1	1	4	4	5	5	3	3	14	3
1215	2020/3/1 23:47:41	2	25	宁夏-中卫市-沙坡头区	1	2	5	4	3	5	3	1	1	23	3
1216	2020/3/1 23:51:53	1	58	宁夏-固原市-西吉县	1	3	4	3	3	3	3	3	3	9	4
1217	2020/3/1 23:55:15	1	38	宁夏-银川市-灵武市	3	3	2	3	3	1	2	2	2	20	1
1218	2020/3/1 23:56:46	1	27	宁夏-固原市-西吉县	1	1	5	1	1	1	1	5	4	8	5
1219	2020/3/2 0:01:02	1	28	宁夏-中卫市-沙坡头区	1	3	3	5	5	5	3	3	1	12	4
1220	2020/3/2 0:07:35	1	29	宁夏-固原市-西吉县	1	2	2	2	3	2	2	2	2	14	3
1221	2020/3/2 0:07:38	2	30	宁夏-银川市-金凤区	1	3	2	1	1	2	1	1	1	4	2
1222	2020/3/2 0:12:15	2	43	宁夏-吴忠市-利通区	3	3	3	3	3	3	2	5	3	10	5
1223	2020/3/2 0:20:57	1	28	宁夏-中卫市-沙坡头区	2	4	4	4	4	4	4	4	4	15	4
1224	2020/3/2 0:20:57	1	30	宁夏-固原市-西吉县	1	2	2	3	2	2	3	5	5	12	5
1225	2020/3/2 0:23:56	1	47	宁夏-银川市-西夏区	3	2	3	1	2	2	1	4	2	17	4
1226	2020/3/2 0:28:31	1	48	宁夏-固原市-西吉县	1	3	3	3	3	3	1	2	2	12	5
1227	2020/3/2 0:29:18	1	20	宁夏-吴忠市-利通区	1	5	2	5	5	5	3	3	1	8	3
1228	2020/3/2 0:29:38	1	28	宁夏-固原市-西吉县	1	2	1	5	5	1	5	3	1	9	2
1229	2020/3/2 0:31:32	1	26	宁夏-固原市-西吉县	1	5	3	3	3	2	1	3	3	12	4
1230	2020/3/2 0:33:59	1	27	宁夏-吴忠市-利通区	1	4	3	4	4	4	4	4	4	14	3
1231	2020/3/2 0:36:17	1	25	宁夏-银川市-兴庆区	1	5	3	3	3	3	1	3	3	14	3
1232	2020/3/2 0:45:32	1	31	宁夏-中卫市-沙坡头区	2	3	4	3	2	2	3	4	3	18	4
1233	2020/3/2 1:13:46	1	25	宁夏-银川市-西夏区	1	3	3	1	1	1	3	3	2	12	3
1234	2020/3/2 2:23:16	2	32	宁夏-吴忠市-利通区	1	3	1	2	3	1	1	3	3	8	2
1235	2020/3/2 6:33:40	1	38	宁夏-吴忠市-利通区	1	1	1	1	3	1	1	2	1	9	3
1236	2020/3/2 6:48:01	2	53	宁夏-固原市-西吉县	3	2	3	3	2	3	3	3	3	8	3
1237	2020/3/2 6:48:38	2	28	宁夏-固原市-原州区	1	2	1	3	3	3	3	3	2	14	3
1238	2020/3/2 6:49:25	1	41	宁夏-吴忠市-利通区	1	2	3	3	3	3	3	3	3	10	3
1239	2020/3/2 6:59:09	2	27	宁夏-中卫市-沙坡头区	1	3	4	3	3	3	3	3	2	0	4
1240	2020/3/2 7:00:11	1	49	宁夏-固原市-西吉县	2	2	5	5	5	5	3	5	4	8	4
1241	2020/3/2 7:14:00	2	34	宁夏-固原市-西吉县	1	2	2	3	3	1	2	2	1	8	4
1242	2020/3/2 7:15:41	1	45	宁夏-吴忠市-利通区	2	2	1	5	5	5	5	5	5	13	5
1243	2020/3/2 7:23:33	2	41	宁夏-吴忠市-利通区	2	1	3	3	3	1	3	3	1	10	3
1244	2020/3/2 7:34:35	2	30	宁夏-石嘴山市-平罗县	3	3	5	5	5	5	5	5	3	10	4
1245	2020/3/2 7:35:51	1	38	宁夏-固原市-西吉县	1	1	1	1	2	1	1	1	1	15	1
1246	2020/3/2 7:39:29	1	34	宁夏-固原市-原州区	1	1	1	2	1	1	1	2	1	15	2
1247	2020/3/2 8:16:07	1	25	宁夏-石嘴山市-惠农区	1	1	1	2	1	1	3	2	1	12	1
1248	2020/3/2 8:22:05	1	33	宁夏-银川市-兴庆区	1	5	3	3	4	4	3	4	4	10	4
1249	2020/3/2 8:32:09	1	26	宁夏-石嘴山市-平罗县	3	5	4	3	1	1	3	2	2	8	2
1250	2020/3/2 8:40:02	2	36	宁夏-中卫市-沙坡头区	2	1	4	3	3	3	3	5	5	10	3
1251	2020/3/2 8:43:48	2	30	宁夏-固原市-隆德县	1	3	3	2	2	3	2	3	2	8	3
1252	2020/3/2 8:44:25	1	29	宁夏-吴忠市-同心县	3	3	3	5	5	3	5	4	5	12	5
1253	2020/3/2 8:49:24	2	29	宁夏-吴忠市-利通区	1	4	4	2	2	2	3	3	3	9	3
1254	2020/3/2 8:52:23	1	27	宁夏-吴忠市-利通区	1	2	1	1	1	2	1	1	1	10	2
1255	2020/3/2 8:53:48	1	27	宁夏-吴忠市-利通区	1	2	1	5	5	1	1	1	5	15	5
1256	2020/3/2 8:54:10	1	32	宁夏-吴忠市-利通区	2	1	1	3	4	2	1	3	2	10	3
1257	2020/3/2 8:54:53	2	39	宁夏-吴忠市-利通区	1	1	1	1	1	1	1	3	1	8	1
1258	2020/3/2 8:56:41	1	27	宁夏-吴忠市-利通区	1	1	1	1	1	1	1	3	1	10	1
1259	2020/3/2 8:57:53	1	35	宁夏-吴忠市-利通区	1	1	3	3	3	1	1	3	3	8	2
1260	2020/3/2 9:00:44	2	42	宁夏-吴忠市-利通区	3	1	5	5	5	5	5	5	5	15	5
1261	2020/3/2 9:07:29	2	32	宁夏-吴忠市-利通区	3	5	5	4	5	5	2	5	5	8	4
1262	2020/3/2 9:08:15	1	37	宁夏-固原市-西吉县	2	1	1	3	5	4	3	3	2	10	3
1263	2020/3/2 9:08:44	1	30	宁夏-固原市-西吉县	3	5	3	3	3	3	3	5	5	14	5
1264	2020/3/2 9:12:36	1	29	宁夏-固原市-西吉县	1	1	3	3	2	1	5	1	1	8	4
1265	2020/3/2 9:15:25	1	28	宁夏-固原市-西吉县	1	5	5	5	5	5	5	4	1	16	5
1266	2020/3/2 9:19:43	2	31	宁夏-吴忠市-利通区	1	2	2	1	1	2	2	3	2	8	3
1267	2020/3/2 9:20:17	1	41	宁夏-吴忠市-利通区	1	5	2	2	3	2	1	3	2	12	2
1268	2020/3/2 9:22:33	1	40	宁夏-吴忠市-利通区	2	3	2	3	3	2	3	4	3	12	3
1269	2020/3/2 9:23:24	1	27	宁夏-固原市-西吉县	1	3	3	3	2	2	2	5	5	12	4
1270	2020/3/2 9:23:49	2	27	宁夏-银川市-贺兰县	1	3	3	3	4	3	3	5	4	10	3
1271	2020/3/2 9:23:56	1	29	宁夏-固原市-西吉县	3	1	1	1	1	1	1	1	1	10	1
1272	2020/3/2 9:25:30	1	57	宁夏-中卫市-沙坡头区	2	4	4	3	2	2	3	3	3	12	4
1273	2020/3/2 9:25:47	2	31	宁夏-吴忠市-利通区	1	3	3	2	2	2	1	3	3	8	4
1274	2020/3/2 9:25:59	1	48	宁夏-固原市-原州区	2	1	1	2	4	3	1	4	4	15	4
1275	2020/3/2 9:26:32	1	30	宁夏-固原市-西吉县	2	5	5	5	5	5	5	5	5	10	5
1276	2020/3/2 9:26:55	2	41	宁夏-固原市-西吉县	1	1	1	1	1	1	2	3	3	9	3
1277	2020/3/2 9:27:01	1	26	宁夏-固原市-原州区	1	1	1	3	3	2	3	5	5	11	3
1278	2020/3/2 9:27:20	2	33	宁夏-吴忠市-利通区	3	1	1	2	4	2	5	5	1	12	1
1279	2020/3/2 9:29:35	1	47	宁夏-固原市-西吉县	3	3	4	5	4	5	4	5	4	13	5
1280	2020/3/2 9:29:45	2	45	宁夏-吴忠市-利通区	3	1	1	3	3	3	3	3	3	10	2
1281	2020/3/2 9:30:26	2	45	宁夏-固原市-西吉县	1	1	1	1	1	1	1	1	1	7	3
1282	2020/3/2 9:31:03	1	34	宁夏-银川市-贺兰县	1	4	2	2	2	2	2	3	3	16	2
1283	2020/3/2 9:33:12	1	27	宁夏-固原市-西吉县	1	1	1	1	1	1	1	1	1	10	1
1284	2020/3/2 9:33:37	1	57	宁夏-吴忠市-利通区	2	5	2	2	2	2	2	4	2	10	2
1285	2020/3/2 9:35:26	1	27	宁夏-吴忠市-利通区	1	4	1	4	4	4	4	4	3	15	5
1286	2020/3/2 9:35:52	1	53	宁夏-银川市-贺兰县	1	1	1	1	1	1	1	1	3	12	1
1287	2020/3/2 9:37:22	1	33	宁夏-吴忠市-利通区	1	1	1	1	2	1	1	2	1	10	1
1288	2020/3/2 9:38:54	2	21	宁夏-吴忠市-利通区	1	5	3	4	4	2	3	4	3	15	4
1289	2020/3/2 9:38:57	1	25	宁夏-吴忠市-利通区	1	3	2	2	2	1	3	2	2	16	3
1290	2020/3/2 9:39:13	2	27	宁夏-吴忠市-利通区	2	2	3	4	4	3	3	4	3	6	3
1291	2020/3/2 9:40:20	1	50	宁夏-固原市-西吉县	1	1	1	2	1	1	5	1	1	10	3
1292	2020/3/2 9:40:55	1	25	宁夏-吴忠市-利通区	1	4	1	4	3	1	4	4	3	10	2
1293	2020/3/2 9:41:11	1	39	宁夏-固原市-西吉县	1	2	2	2	2	2	2	2	1	0	2
1294	2020/3/2 9:41:41	1	26	宁夏-吴忠市-利通区	1	1	1	1	1	1	1	3	3	12	3
1295	2020/3/2 9:41:58	1	30	宁夏-吴忠市-利通区	1	3	3	4	4	4	3	4	4	15	3
1296	2020/3/2 9:42:43	1	28	宁夏-吴忠市-利通区	1	2	2	4	4	1	3	4	3	15	3
1297	2020/3/2 9:42:44	1	56	宁夏-固原市-原州区	1	2	1	1	1	1	2	2	1	9	1
1298	2020/3/2 9:43:22	1	38	宁夏-吴忠市-利通区	1	1	1	1	3	2	3	1	1	12	4
1299	2020/3/2 9:44:19	1	35	宁夏-吴忠市-利通区	1	1	1	4	4	4	3	3	3	16	3
1300	2020/3/2 9:45:31	1	53	宁夏-银川市-贺兰县	1	2	3	1	1	1	1	1	3	12	1
1301	2020/3/2 9:45:56	2	37	宁夏-吴忠市-利通区	1	3	3	3	4	3	3	4	3	12	3
1302	2020/3/2 9:46:24	1	29	宁夏-固原市-西吉县	1	3	3	2	1	1	2	3	2	10	4
1303	2020/3/2 9:47:04	1	37	宁夏-吴忠市-利通区	2	3	5	5	5	5	5	5	3	15	3
1304	2020/3/2 9:47:41	1	23	宁夏-固原市-原州区	1	3	1	1	3	1	1	1	1	14	1
1305	2020/3/2 9:48:45	1	27	宁夏-吴忠市-利通区	1	1	1	1	1	1	2	1	1	20	3
1306	2020/3/2 9:48:46	1	25	宁夏-吴忠市-利通区	1	3	2	3	3	3	3	2	2	16	3
1307	2020/3/2 9:49:30	1	31	宁夏-吴忠市-利通区	1	3	4	5	5	5	5	5	5	16	4
1308	2020/3/2 9:49:35	2	42	宁夏-吴忠市-利通区	1	1	1	1	1	1	1	1	1	8	1
1309	2020/3/2 9:49:57	1	55	宁夏-固原市-西吉县	3	3	3	3	3	3	3	3	3	14	5
1310	2020/3/2 9:51:25	2	50	宁夏-吴忠市-利通区	2	3	3	3	3	3	1	3	1	23	5
1311	2020/3/2 9:52:06	1	36	宁夏-吴忠市-利通区	3	4	4	2	2	2	2	3	1	18	3
1312	2020/3/2 9:53:02	2	24	宁夏-吴忠市-利通区	1	5	1	2	2	3	2	3	1	12	3
1313	2020/3/2 9:53:33	1	25	宁夏-吴忠市-利通区	1	5	5	5	5	5	5	5	5	12	3
1314	2020/3/2 9:54:35	1	25	宁夏-固原市-西吉县	1	2	2	1	1	1	1	1	1	9	3
1315	2020/3/2 9:55:34	2	32	宁夏-吴忠市-利通区	2	4	3	4	5	3	4	4	2	12	5
1316	2020/3/2 9:55:59	1	42	宁夏-吴忠市-利通区	3	2	2	2	2	2	2	1	2	23	1
1317	2020/3/2 9:56:51	1	23	宁夏-吴忠市-利通区	1	3	3	2	3	1	2	5	1	18	3
1318	2020/3/2 9:57:04	1	44	宁夏-吴忠市-利通区	3	2	1	3	2	1	2	5	1	13	3
1319	2020/3/2 9:59:30	1	25	宁夏-银川市-贺兰县	1	3	4	3	3	3	4	4	3	18	5
1320	2020/3/2 9:59:46	1	45	宁夏-吴忠市-利通区	3	4	2	4	4	4	4	4	3	8	4
1321	2020/3/2 10:00:11	1	19	宁夏-银川市-贺兰县	1	1	1	1	1	1	1	1	1	12	3
1322	2020/3/2 10:00:37	1	28	宁夏-吴忠市-利通区	1	1	5	3	3	2	1	5	5	12	5
1323	2020/3/2 10:01:05	1	21	宁夏-吴忠市-利通区	3	5	3	3	3	3	3	4	3	15	4
1324	2020/3/2 10:01:23	1	28	宁夏-银川市-贺兰县	1	2	4	3	3	2	3	5	5	18	3
1325	2020/3/2 10:03:09	1	24	宁夏-吴忠市-利通区	1	3	1	3	3	3	4	1	1	10	3
1326	2020/3/2 10:03:27	1	27	宁夏-银川市-贺兰县	1	3	3	2	3	2	3	3	3	12	4
1327	2020/3/2 10:03:46	1	25	宁夏-吴忠市-利通区	1	4	3	3	3	1	2	5	5	12	4
1328	2020/3/2 10:06:06	1	46	宁夏-吴忠市-利通区	3	4	4	4	4	4	4	4	4	20	5
1329	2020/3/2 10:06:19	2	34	宁夏-吴忠市-利通区	1	1	1	1	4	1	5	5	4	8	3
1330	2020/3/2 10:10:53	1	36	宁夏-吴忠市-利通区	3	3	2	2	2	2	2	3	3	14	3
1331	2020/3/2 10:11:13	2	46	宁夏-吴忠市-利通区	3	3	2	3	3	3	2	4	3	8	3
1332	2020/3/2 10:16:56	1	26	宁夏-吴忠市-利通区	3	5	3	4	4	3	3	5	2	8	3
1333	2020/3/2 10:17:02	1	28	宁夏-吴忠市-利通区	1	3	2	3	2	3	2	5	3	12	5
1334	2020/3/2 10:17:27	1	40	宁夏-固原市-原州区	1	3	3	3	3	3	3	3	3	16	4
1335	2020/3/2 10:18:04	1	27	宁夏-固原市-西吉县	2	3	1	3	3	1	1	3	3	12	3
1336	2020/3/2 10:18:24	1	26	宁夏-吴忠市-利通区	1	1	2	3	4	3	3	2	3	10	4
1337	2020/3/2 10:18:40	2	27	宁夏-银川市-金凤区	2	1	1	5	5	5	5	3	4	10	3
1338	2020/3/2 10:19:29	1	24	宁夏-吴忠市-利通区	3	4	2	3	3	3	3	5	5	10	4
1339	2020/3/2 10:20:56	1	25	宁夏-银川市-贺兰县	1	1	1	2	3	2	2	3	1	18	2
1340	2020/3/2 10:21:46	1	48	宁夏-固原市-西吉县	1	3	2	3	3	2	2	2	2	11	3
1341	2020/3/2 10:25:36	1	25	宁夏-银川市-贺兰县	1	1	1	3	3	1	3	3	3	10	2
1342	2020/3/2 10:25:43	1	33	宁夏-银川市-贺兰县	1	2	3	1	2	1	3	2	2	12	3
1343	2020/3/2 10:26:15	1	30	宁夏-固原市-西吉县	2	3	3	3	3	3	3	3	3	14	3
1344	2020/3/2 10:26:24	1	29	宁夏-银川市-贺兰县	1	3	3	3	3	3	3	3	3	18	3
1345	2020/3/2 10:26:38	1	34	宁夏-吴忠市-利通区	1	2	1	1	1	1	1	5	3	8	3
1346	2020/3/2 10:27:02	1	29	宁夏-银川市-贺兰县	1	3	3	3	3	3	2	4	3	21	2
1347	2020/3/2 10:27:35	1	38	宁夏-银川市-贺兰县	1	1	1	1	1	2	1	1	1	8	1
1348	2020/3/2 10:27:38	1	28	宁夏-吴忠市-利通区	3	1	4	3	5	2	1	5	5	18	5
1349	2020/3/2 10:27:40	1	21	宁夏-银川市-贺兰县	1	1	2	2	2	1	3	4	2	12	4
1350	2020/3/2 10:27:46	1	28	宁夏-吴忠市-利通区	1	3	4	5	5	4	4	5	5	16	5
1351	2020/3/2 10:28:01	1	27	宁夏-银川市-贺兰县	1	3	1	1	1	1	1	1	1	18	4
1352	2020/3/2 10:28:07	2	32	宁夏-吴忠市-利通区	1	1	2	4	4	3	3	5	1	14	4
1353	2020/3/2 10:28:37	1	28	宁夏-银川市-贺兰县	3	5	3	4	3	2	3	5	5	13	3
1354	2020/3/2 10:28:51	1	28	宁夏-银川市-贺兰县	1	5	1	1	1	1	3	4	4	10	3
1355	2020/3/2 10:28:53	2	26	宁夏-银川市-金凤区	2	5	5	5	5	5	5	5	5	11	4
1356	2020/3/2 10:28:55	1	27	宁夏-银川市-贺兰县	1	4	1	3	3	3	3	1	2	12	3
1357	2020/3/2 10:29:18	2	27	宁夏-银川市-金凤区	1	2	2	5	5	2	5	5	5	10	5
1358	2020/3/2 10:29:20	1	33	宁夏-银川市-金凤区	3	3	5	2	3	3	5	4	2	8	4
1359	2020/3/2 10:29:33	1	29	宁夏-银川市-贺兰县	1	3	3	5	5	1	1	5	3	16	5
1360	2020/3/2 10:31:10	1	56	宁夏-固原市-西吉县	3	3	1	2	2	2	2	5	2	10	2
1361	2020/3/2 10:31:51	1	24	宁夏-银川市-贺兰县	1	5	4	5	5	5	3	1	1	10	5
1362	2020/3/2 10:32:50	1	30	宁夏-银川市-贺兰县	1	4	3	3	4	2	2	3	3	12	4
1363	2020/3/2 10:33:00	1	19	宁夏-银川市-贺兰县	1	3	1	2	1	1	1	3	3	18	3
1364	2020/3/2 10:33:35	1	31	宁夏-银川市-贺兰县	1	2	2	3	3	3	3	4	3	12	3
1365	2020/3/2 10:33:42	1	33	宁夏-银川市-贺兰县	1	3	1	1	1	1	2	3	2	0	2
1366	2020/3/2 10:37:13	1	29	宁夏-银川市-贺兰县	1	2	1	1	1	1	1	1	1	16	1
1367	2020/3/2 10:37:22	1	28	宁夏-银川市-贺兰县	1	2	4	1	2	1	2	3	1	8	2
1368	2020/3/2 10:39:30	1	25	宁夏-银川市-贺兰县	1	3	1	1	1	1	1	2	3	14	2
1369	2020/3/2 10:39:38	1	27	宁夏-银川市-贺兰县	1	3	5	3	3	5	3	4	3	16	5
1370	2020/3/2 10:40:37	2	25	宁夏-银川市-贺兰县	1	3	2	2	2	2	2	3	2	9	2
1371	2020/3/2 10:41:27	2	23	宁夏-银川市-贺兰县	1	1	1	1	1	1	1	1	1	10	4
1372	2020/3/2 10:41:37	1	50	宁夏-银川市-金凤区	3	2	1	1	3	1	2	1	1	8	1
1373	2020/3/2 10:44:51	1	30	宁夏-银川市-贺兰县	2	1	1	1	1	1	1	5	4	12	3
1374	2020/3/2 10:45:35	2	48	宁夏-银川市-贺兰县	2	2	2	1	1	1	2	3	2	8	3
1375	2020/3/2 10:47:09	1	23	宁夏-银川市-贺兰县	1	1	2	1	1	1	4	2	3	11	4
1376	2020/3/2 10:48:33	2	31	宁夏-银川市-贺兰县	3	1	3	5	5	5	4	5	5	17	5
1377	2020/3/2 10:50:20	1	44	宁夏-银川市-金凤区	2	2	2	3	4	2	1	4	3	7	2
1378	2020/3/2 10:51:58	1	19	宁夏-银川市-贺兰县	1	3	3	4	3	1	3	4	3	12	3
1379	2020/3/2 10:53:59	2	25	宁夏-银川市-贺兰县	1	3	2	2	1	1	2	2	2	8	2
1380	2020/3/2 10:55:12	1	31	宁夏-银川市-贺兰县	1	4	3	3	3	3	2	2	2	12	4
1381	2020/3/2 10:57:09	1	27	宁夏-吴忠市-利通区	1	3	3	5	4	4	3	5	4	16	5
1382	2020/3/2 10:58:28	1	30	宁夏-银川市-兴庆区	1	1	1	1	1	1	3	4	3	10	2
1383	2020/3/2 10:58:59	1	25	宁夏-银川市-贺兰县	1	4	3	3	3	3	2	3	2	15	3
1384	2020/3/2 10:59:57	1	25	宁夏-银川市-贺兰县	1	2	2	2	1	1	2	2	1	12	2
1385	2020/3/2 11:01:40	1	24	宁夏-银川市-兴庆区	3	4	4	4	4	4	3	4	4	13	4
1386	2020/3/2 11:02:38	1	32	宁夏-吴忠市-利通区	1	1	1	1	1	1	1	1	1	14	1
1387	2020/3/2 11:04:14	1	27	宁夏-银川市-兴庆区	1	5	5	1	1	3	1	5	5	23	5
1388	2020/3/2 11:05:05	1	31	宁夏-银川市-贺兰县	1	1	1	5	5	5	5	2	1	10	5
1389	2020/3/2 11:05:56	2	26	宁夏-银川市-兴庆区	1	3	3	2	3	2	2	2	2	6	3
1390	2020/3/2 11:07:48	1	27	宁夏-银川市-兴庆区	1	2	3	1	1	1	1	1	1	10	2
1391	2020/3/2 11:09:09	1	54	宁夏-银川市-兴庆区	2	3	4	4	4	3	5	5	5	12	3
1392	2020/3/2 11:09:25	1	50	宁夏-银川市-兴庆区	2	4	3	4	4	4	3	5	4	14	4
1393	2020/3/2 11:10:25	1	28	宁夏-银川市-兴庆区	1	2	2	1	1	1	1	3	1	12	2
1394	2020/3/2 11:10:27	2	43	宁夏-银川市-贺兰县	1	3	3	4	4	3	4	5	5	8	3
1395	2020/3/2 11:10:59	1	23	宁夏-银川市-兴庆区	1	3	3	2	1	1	2	1	1	14	2
1396	2020/3/2 11:11:01	1	27	宁夏-银川市-兴庆区	1	4	2	1	1	4	1	5	3	16	2
1397	2020/3/2 11:11:13	2	46	宁夏-吴忠市-盐池县	1	1	1	1	1	3	1	3	2	9	3
1398	2020/3/2 11:12:21	1	23	宁夏-吴忠市-利通区	3	2	2	3	3	3	3	4	3	12	4
1399	2020/3/2 11:12:26	1	28	宁夏-银川市-贺兰县	1	1	1	1	1	1	1	1	1	10	1
1400	2020/3/2 11:14:15	2	37	宁夏-银川市-金凤区	1	1	1	1	1	1	1	3	1	8	3
1401	2020/3/2 11:14:23	1	29	宁夏-吴忠市-利通区	2	3	2	5	5	4	5	5	5	12	5
1402	2020/3/2 11:15:00	1	33	宁夏-吴忠市-利通区	1	3	1	2	2	1	1	3	3	12	4
1403	2020/3/2 11:15:25	1	30	宁夏-银川市-兴庆区	1	1	1	1	1	1	1	1	1	11	5
1404	2020/3/2 11:16:35	1	27	宁夏-吴忠市-利通区	1	2	2	4	5	2	2	4	4	11	3
1405	2020/3/2 11:16:59	1	33	宁夏-银川市-金凤区	1	3	4	2	3	3	4	3	2	7	4
1406	2020/3/2 11:17:32	2	30	宁夏-吴忠市-利通区	3	2	1	4	4	3	4	4	3	8	3
1407	2020/3/2 11:19:49	2	28	宁夏-吴忠市-利通区	1	2	2	1	1	2	1	1	1	4	2
1408	2020/3/2 11:22:06	1	27	宁夏-固原市-西吉县	3	1	4	3	3	3	1	5	1	18	5
1409	2020/3/2 11:22:44	1	44	宁夏-银川市-贺兰县	3	3	3	3	3	3	3	3	3	15	3
1410	2020/3/2 11:23:10	2	27	宁夏-银川市-贺兰县	1	1	1	3	4	4	1	5	4	10	4
1411	2020/3/2 11:23:10	2	37	宁夏-银川市-金凤区	2	4	4	2	2	2	2	2	2	6	1
1412	2020/3/2 11:23:52	1	35	宁夏-银川市-贺兰县	3	3	2	4	3	3	3	5	3	14	3
1413	2020/3/2 11:24:06	1	23	宁夏-吴忠市-利通区	1	3	2	5	4	2	3	5	3	10	4
1414	2020/3/2 11:24:52	1	29	宁夏-吴忠市-利通区	2	1	1	1	2	1	1	5	5	23	4
1415	2020/3/2 11:25:10	1	30	宁夏-银川市-贺兰县	1	3	2	2	3	2	2	3	2	15	3
1416	2020/3/2 11:26:19	1	31	宁夏-银川市-贺兰县	2	3	3	2	2	3	2	3	3	12	2
1417	2020/3/2 11:27:32	2	36	宁夏-吴忠市-利通区	1	3	2	2	4	2	3	2	2	4	3
1418	2020/3/2 11:29:00	1	24	宁夏-吴忠市-利通区	1	5	3	1	3	1	2	5	4	15	2
1419	2020/3/2 11:29:26	2	49	宁夏-吴忠市-利通区	1	2	3	3	3	3	3	4	4	4	3
1420	2020/3/2 11:29:36	1	30	宁夏-吴忠市-利通区	1	2	1	3	3	2	1	4	3	13	2
1421	2020/3/2 11:29:40	2	34	宁夏-吴忠市-利通区	1	3	3	2	1	3	1	3	1	5	2
1422	2020/3/2 11:30:08	2	28	宁夏-吴忠市-利通区	1	2	3	2	2	3	3	3	3	6	3
1423	2020/3/2 11:31:05	2	37	宁夏-吴忠市-利通区	1	3	5	2	3	3	2	3	3	8	2
1424	2020/3/2 11:31:17	2	25	宁夏-吴忠市-利通区	3	4	2	4	3	2	3	3	3	14	5
1425	2020/3/2 11:31:23	1	43	宁夏-银川市-贺兰县	2	3	3	3	3	3	3	4	3	16	3
1426	2020/3/2 11:31:39	1	38	宁夏-银川市-贺兰县	1	3	1	1	1	1	1	1	1	14	2
1427	2020/3/2 11:32:12	1	41	宁夏-固原市-西吉县	2	3	5	1	3	1	2	3	2	20	3
1428	2020/3/2 11:32:16	2	39	宁夏-吴忠市-利通区	1	3	3	2	2	3	2	2	2	3	2
1429	2020/3/2 11:32:26	1	25	宁夏-吴忠市-红寺堡区	1	1	1	3	1	1	1	3	3	10	2
1430	2020/3/2 11:33:09	2	27	宁夏-吴忠市-利通区	1	2	1	3	2	1	2	2	2	5	3
1431	2020/3/2 11:33:29	1	51	宁夏-银川市-贺兰县	3	3	3	3	3	3	3	4	4	10	1
1432	2020/3/2 11:33:41	2	32	宁夏-吴忠市-利通区	1	1	1	1	1	1	3	3	2	9	2
1433	2020/3/2 11:33:42	1	30	宁夏-吴忠市-利通区	1	1	1	1	1	1	1	1	2	13	1
1434	2020/3/2 11:33:42	1	24	宁夏-吴忠市-利通区	1	3	1	1	1	1	1	1	1	8	1
1435	2020/3/2 11:34:21	2	27	宁夏-吴忠市-利通区	1	2	2	3	2	3	3	3	3	4	2
1436	2020/3/2 11:34:25	1	28	宁夏-吴忠市-利通区	1	2	3	5	5	4	4	5	5	14	4
1437	2020/3/2 11:34:33	1	47	宁夏-吴忠市-利通区	2	3	4	3	3	3	3	4	3	8	3
1438	2020/3/2 11:34:46	2	36	宁夏-吴忠市-利通区	1	3	1	1	1	1	1	1	1	5	1
1439	2020/3/2 11:35:03	2	28	宁夏-吴忠市-利通区	1	5	4	1	1	1	1	3	3	8	5
1440	2020/3/2 11:35:06	1	27	宁夏-银川市-兴庆区	1	2	2	1	1	1	3	3	1	12	2
1441	2020/3/2 11:35:15	2	44	宁夏-银川市-贺兰县	1	2	3	3	3	1	2	4	3	12	3
1442	2020/3/2 11:35:20	1	26	宁夏-吴忠市-利通区	1	3	1	4	4	1	2	3	3	10	2
1443	2020/3/2 11:35:58	1	28	宁夏-吴忠市-利通区	1	1	2	2	3	1	3	2	2	13	2
1444	2020/3/2 11:36:07	1	35	宁夏-吴忠市-利通区	3	5	4	5	5	5	5	5	5	13	5
1445	2020/3/2 11:36:14	1	42	宁夏-吴忠市-红寺堡区	3	3	4	1	3	3	3	4	3	12	3
1446	2020/3/2 11:36:29	2	45	宁夏-吴忠市-利通区	3	2	2	3	3	2	2	3	3	8	2
1447	2020/3/2 11:36:52	1	42	宁夏-吴忠市-利通区	2	3	1	1	2	1	1	4	4	12	4
1448	2020/3/2 11:37:04	1	31	宁夏-吴忠市-利通区	1	4	4	4	4	4	3	4	3	16	4
1449	2020/3/2 11:37:34	1	23	宁夏-银川市-兴庆区	1	1	1	1	1	1	1	1	1	20	1
1450	2020/3/2 11:37:58	1	30	宁夏-吴忠市-利通区	1	3	2	3	2	2	2	2	2	12	3
1451	2020/3/2 11:38:12	2	39	宁夏-银川市-贺兰县	3	4	4	4	4	4	3	5	5	10	5
1452	2020/3/2 11:38:37	1	37	宁夏-吴忠市-利通区	2	3	3	3	3	3	4	5	4	10	2
1453	2020/3/2 11:38:45	1	24	宁夏-吴忠市-利通区	2	1	2	5	5	2	5	5	5	16	4
1454	2020/3/2 11:38:52	2	41	宁夏-吴忠市-利通区	1	3	2	2	2	2	2	3	3	8	2
1455	2020/3/2 11:39:00	1	38	宁夏-吴忠市-利通区	1	1	1	1	1	1	1	1	1	4	3
1456	2020/3/2 11:39:17	2	36	宁夏-吴忠市-利通区	1	1	1	1	1	1	1	1	1	4	1
1457	2020/3/2 11:39:26	2	38	宁夏-吴忠市-利通区	1	2	2	2	2	2	2	1	2	8	1
1458	2020/3/2 11:39:31	2	35	宁夏-吴忠市-利通区	1	2	4	3	3	3	3	4	4	10	3
1459	2020/3/2 11:39:33	1	40	宁夏-吴忠市-利通区	1	1	1	1	1	1	1	1	1	10	1
1460	2020/3/2 11:39:40	2	28	宁夏-吴忠市-利通区	2	1	1	2	2	2	3	3	2	8	1
1461	2020/3/2 11:39:51	1	33	宁夏-吴忠市-利通区	3	5	5	3	2	3	1	3	3	8	5
1462	2020/3/2 11:40:07	2	29	宁夏-银川市-贺兰县	1	1	1	1	1	1	1	1	1	10	1
1463	2020/3/2 11:40:10	2	38	宁夏-吴忠市-利通区	1	2	3	3	3	3	3	3	3	4	3
1464	2020/3/2 11:40:28	2	22	宁夏-银川市-贺兰县	1	1	2	2	2	1	2	3	3	8	1
1465	2020/3/2 11:41:02	1	54	宁夏-吴忠市-利通区	1	1	1	1	1	1	1	1	3	6	1
1466	2020/3/2 11:41:14	1	31	宁夏-吴忠市-红寺堡区	2	5	5	5	2	5	5	4	3	10	3
1467	2020/3/2 11:42:05	2	30	宁夏-吴忠市-利通区	1	5	1	3	3	3	3	3	3	10	5
1468	2020/3/2 11:42:08	2	32	宁夏-吴忠市-利通区	1	4	4	3	3	4	2	3	3	4	4
1469	2020/3/2 11:42:10	1	47	宁夏-银川市-兴庆区	3	4	3	3	3	3	3	4	3	23	4
1470	2020/3/2 11:42:14	1	41	宁夏-吴忠市-利通区	2	3	1	2	3	3	1	4	3	8	4
1471	2020/3/2 11:42:16	1	54	宁夏-吴忠市-利通区	3	3	1	3	3	1	1	3	3	13	3
1472	2020/3/2 11:42:20	1	40	宁夏-石嘴山市-大武口区	1	3	2	1	1	1	1	1	1	9	3
1473	2020/3/2 11:42:31	1	36	宁夏-吴忠市-利通区	1	1	3	1	1	1	3	5	3	12	3
1474	2020/3/2 11:43:03	2	23	宁夏-石嘴山市-惠农区	1	5	1	3	4	3	4	5	5	10	4
1475	2020/3/2 11:43:06	2	36	宁夏-吴忠市-利通区	1	3	3	3	3	3	3	3	3	8	3
1476	2020/3/2 11:43:34	1	29	宁夏-吴忠市-利通区	1	2	2	1	1	1	2	1	1	8	1
1477	2020/3/2 11:43:41	1	25	宁夏-银川市-贺兰县	1	2	1	1	1	1	1	2	2	12	2
1478	2020/3/2 11:44:03	2	40	宁夏-吴忠市-利通区	1	2	3	3	3	2	2	4	2	8	3
1479	2020/3/2 11:44:09	1	28	宁夏-吴忠市-利通区	1	3	1	1	2	1	2	5	3	8	4
1480	2020/3/2 11:44:10	2	38	宁夏-石嘴山市-惠农区	1	3	3	4	4	3	4	4	3	10	3
1481	2020/3/2 11:45:07	2	24	宁夏-吴忠市-红寺堡区	3	3	3	4	4	3	3	4	4	12	4
1482	2020/3/2 11:45:15	2	35	宁夏-银川市-贺兰县	3	3	4	3	4	3	3	4	4	8	4
1483	2020/3/2 11:45:17	2	22	宁夏-石嘴山市-惠农区	1	3	2	3	2	2	3	3	2	9	4
1484	2020/3/2 11:45:34	1	28	宁夏-吴忠市-利通区	1	2	2	1	1	1	1	1	1	8	1
1485	2020/3/2 11:45:34	2	30	宁夏-银川市-贺兰县	1	1	1	1	1	1	1	1	1	8	5
1486	2020/3/2 11:45:34	1	24	宁夏-石嘴山市-惠农区	1	5	2	5	5	5	3	5	5	14	4
1487	2020/3/2 11:45:39	2	38	宁夏-银川市-贺兰县	1	1	1	2	1	1	1	2	1	14	5
1488	2020/3/2 11:45:54	1	27	宁夏-银川市-贺兰县	1	1	2	1	2	2	1	3	3	14	4
1489	2020/3/2 11:45:56	1	25	宁夏-银川市-贺兰县	3	3	5	3	3	4	3	4	3	23	4
1490	2020/3/2 11:46:10	1	29	宁夏-银川市-贺兰县	1	3	2	3	3	2	2	3	2	10	2
1491	2020/3/2 11:46:27	1	25	宁夏-银川市-贺兰县	1	5	2	3	2	2	3	4	2	10	3
1492	2020/3/2 11:46:38	2	40	宁夏-石嘴山市-惠农区	3	1	3	1	3	1	1	1	1	9	2
1493	2020/3/2 11:46:40	2	39	宁夏-吴忠市-利通区	1	1	3	1	2	1	1	2	1	4	4
1494	2020/3/2 11:47:15	1	45	宁夏-石嘴山市-惠农区	2	3	3	2	1	2	1	2	1	12	1
1495	2020/3/2 11:47:16	2	26	宁夏-吴忠市-利通区	1	1	3	2	3	1	3	3	1	7	3
1496	2020/3/2 11:47:24	1	34	宁夏-石嘴山市-惠农区	1	2	1	1	1	1	1	1	1	8	2
1497	2020/3/2 11:47:40	1	44	宁夏-银川市-贺兰县	1	3	3	3	3	3	3	4	4	16	4
1498	2020/3/2 11:47:52	1	39	宁夏-石嘴山市-惠农区	3	3	3	2	3	3	3	3	3	12	4
1499	2020/3/2 11:47:58	1	51	宁夏-吴忠市-利通区	1	5	1	2	1	1	1	1	1	8	5
1500	2020/3/2 11:47:59	1	42	宁夏-石嘴山市-惠农区	1	3	3	3	2	3	3	3	3	10	4
1501	2020/3/2 11:48:00	1	38	宁夏-吴忠市-利通区	1	3	2	4	4	3	2	4	3	14	4
1502	2020/3/2 11:48:10	1	24	宁夏-银川市-贺兰县	1	3	1	1	1	1	1	1	1	8	1
1503	2020/3/2 11:48:20	2	25	宁夏-石嘴山市-惠农区	1	2	2	2	2	2	3	3	3	8	3
1504	2020/3/2 11:48:30	2	32	宁夏-吴忠市-利通区	1	3	4	4	5	3	4	5	5	6	4
1505	2020/3/2 11:48:48	1	28	宁夏-银川市-贺兰县	1	2	2	2	3	1	3	3	2	12	4
1506	2020/3/2 11:48:51	1	31	宁夏-银川市-贺兰县	1	5	1	1	2	2	1	3	3	23	1
1507	2020/3/2 11:48:54	1	25	宁夏-石嘴山市-惠农区	1	3	3	1	2	1	2	2	3	16	3
1508	2020/3/2 11:49:04	1	25	宁夏-银川市-贺兰县	1	5	2	3	3	3	3	3	2	10	3
1509	2020/3/2 11:49:05	1	29	宁夏-银川市-贺兰县	1	3	2	3	3	2	2	3	2	10	2
1510	2020/3/2 11:49:30	1	30	宁夏-石嘴山市-惠农区	1	1	1	2	3	4	4	4	4	8	2
1511	2020/3/2 11:49:31	2	30	宁夏-石嘴山市-惠农区	1	1	1	2	3	2	2	2	1	8	3
1512	2020/3/2 11:49:37	1	55	宁夏-吴忠市-利通区	1	1	1	1	1	1	1	1	1	8	1
1513	2020/3/2 11:49:43	1	33	宁夏-银川市-贺兰县	1	3	2	1	1	2	3	3	3	12	3
1514	2020/3/2 11:50:02	1	28	宁夏-石嘴山市-惠农区	1	2	1	2	1	1	1	1	1	12	3
1515	2020/3/2 11:50:24	1	27	宁夏-银川市-贺兰县	1	4	4	3	2	3	4	3	3	10	4
1516	2020/3/2 11:50:32	2	27	宁夏-吴忠市-利通区	1	4	1	2	3	1	1	3	1	4	3
1517	2020/3/2 11:50:33	1	32	宁夏-石嘴山市-惠农区	3	2	1	1	1	1	2	1	1	11	3
1518	2020/3/2 11:50:38	1	34	宁夏-吴忠市-利通区	1	3	1	3	3	3	4	5	5	10	5
1519	2020/3/2 11:50:46	1	26	宁夏-银川市-贺兰县	1	3	4	2	2	2	2	3	3	14	4
1520	2020/3/2 11:50:48	1	29	宁夏-石嘴山市-惠农区	1	2	2	4	3	3	3	4	3	10	3
1521	2020/3/2 11:51:10	2	50	宁夏-石嘴山市-惠农区	2	3	3	3	3	3	3	4	3	8	3
1522	2020/3/2 11:51:37	1	33	宁夏-吴忠市-利通区	2	1	1	3	3	1	3	5	4	23	5
1523	2020/3/2 11:52:07	1	26	宁夏-银川市-贺兰县	1	1	1	1	1	1	1	1	1	12	2
1524	2020/3/2 11:52:07	1	23	宁夏-吴忠市-利通区	1	3	3	3	3	3	3	4	4	8	3
1525	2020/3/2 11:52:11	1	31	宁夏-银川市-贺兰县	1	3	3	3	1	1	1	2	2	12	3
1526	2020/3/2 11:52:19	1	28	宁夏-银川市-贺兰县	1	2	1	1	1	1	1	2	1	8	3
1527	2020/3/2 11:52:33	1	40	宁夏-银川市-贺兰县	1	4	4	4	4	4	1	1	1	18	5
1528	2020/3/2 11:52:36	1	38	宁夏-银川市-贺兰县	1	2	2	2	2	2	2	2	2	12	2
1529	2020/3/2 11:53:14	2	33	宁夏-吴忠市-利通区	1	1	2	1	1	1	2	1	1	8	3
1530	2020/3/2 11:53:21	1	51	宁夏-石嘴山市-惠农区	1	4	2	2	2	2	3	4	1	12	4
1531	2020/3/2 11:53:28	1	30	宁夏-石嘴山市-惠农区	3	3	3	3	4	2	3	3	3	12	4
1532	2020/3/2 11:53:31	2	26	宁夏-吴忠市-利通区	1	1	1	1	1	1	1	1	1	6	3
1533	2020/3/2 11:53:45	2	31	宁夏-石嘴山市-惠农区	1	2	3	4	3	3	3	4	3	8	3
1534	2020/3/2 11:53:49	1	23	宁夏-吴忠市-同心县	1	1	1	5	5	1	1	1	1	12	3
1535	2020/3/2 11:53:52	2	45	宁夏-石嘴山市-惠农区	1	3	2	1	2	2	1	1	1	8	1
1536	2020/3/2 11:54:10	1	25	宁夏-石嘴山市-惠农区	1	1	1	1	1	1	1	3	1	12	1
1537	2020/3/2 11:54:17	1	26	宁夏-银川市-贺兰县	1	1	1	1	1	1	1	1	1	8	1
1538	2020/3/2 11:54:29	1	23	宁夏-吴忠市-利通区	1	3	1	2	3	2	2	2	1	8	3
1539	2020/3/2 11:54:34	2	28	宁夏-石嘴山市-大武口区	1	1	1	3	3	2	3	4	3	10	3
1540	2020/3/2 11:54:41	1	56	宁夏-吴忠市-利通区	1	1	1	1	1	1	1	1	1	8	1
1541	2020/3/2 11:54:45	1	45	宁夏-银川市-贺兰县	3	3	3	3	3	3	3	5	2	8	3
1542	2020/3/2 11:54:57	1	22	宁夏-吴忠市-利通区	1	4	2	2	2	2	2	2	2	8	3
1543	2020/3/2 11:54:59	1	48	宁夏-吴忠市-利通区	1	5	5	2	4	4	4	5	3	8	3
1544	2020/3/2 11:55:12	2	45	宁夏-银川市-贺兰县	1	1	2	3	3	3	3	2	2	8	3
1545	2020/3/2 11:55:16	1	53	宁夏-吴忠市-利通区	2	1	1	1	1	1	1	1	3	10	1
1546	2020/3/2 11:55:16	1	38	宁夏-吴忠市-利通区	1	1	1	1	1	1	1	3	1	8	1
1547	2020/3/2 11:55:32	1	29	宁夏-银川市-贺兰县	1	2	3	2	2	1	1	2	2	9	3
1548	2020/3/2 11:55:32	1	41	宁夏-石嘴山市-惠农区	3	2	2	2	2	1	1	3	3	12	2
1549	2020/3/2 11:55:59	2	28	宁夏-吴忠市-利通区	1	2	1	1	1	1	1	3	4	2	3
1550	2020/3/2 11:56:10	1	27	宁夏-石嘴山市-大武口区	2	2	2	5	5	2	5	3	3	12	4
1551	2020/3/2 11:56:16	2	30	宁夏-银川市-西夏区	1	1	1	1	1	1	1	2	2	8	2
1552	2020/3/2 11:56:25	1	22	宁夏-石嘴山市-大武口区	1	3	3	3	3	3	4	3	1	8	4
1553	2020/3/2 11:56:32	2	30	宁夏-石嘴山市-大武口区	1	1	1	1	1	1	1	1	1	10	3
1554	2020/3/2 11:56:36	1	23	宁夏-银川市-贺兰县	1	4	3	2	1	3	1	1	1	10	2
1555	2020/3/2 11:56:39	1	23	宁夏-石嘴山市-大武口区	1	3	2	2	3	2	3	2	2	7	2
1556	2020/3/2 11:56:41	1	28	宁夏-石嘴山市-大武口区	1	3	2	1	3	1	2	4	3	12	2
1557	2020/3/2 11:56:40	1	20	宁夏-银川市-贺兰县	1	1	1	1	1	1	1	1	1	12	1
1558	2020/3/2 11:56:44	1	23	宁夏-石嘴山市-惠农区	1	1	1	3	2	1	1	2	1	12	3
1559	2020/3/2 11:56:52	1	35	宁夏-银川市-贺兰县	1	3	5	4	3	3	4	3	3	11	4
1560	2020/3/2 11:56:57	1	24	宁夏-银川市-贺兰县	1	1	1	1	1	1	1	3	3	12	3
1561	2020/3/2 11:57:00	1	26	宁夏-石嘴山市-大武口区	2	3	3	3	3	3	3	4	3	12	3
1562	2020/3/2 11:57:26	2	24	宁夏-石嘴山市-大武口区	1	3	3	3	2	4	3	3	3	13	3
1563	2020/3/2 11:57:45	1	25	宁夏-石嘴山市-大武口区	1	1	1	4	4	4	5	5	4	23	5
1564	2020/3/2 11:57:45	1	23	宁夏-银川市-贺兰县	1	1	1	1	1	1	1	3	3	12	3
1565	2020/3/2 11:57:53	2	24	宁夏-石嘴山市-大武口区	1	5	2	3	2	2	2	3	3	9	4
1566	2020/3/2 11:58:12	1	38	宁夏-银川市-贺兰县	1	1	1	1	1	1	1	1	1	11	2
1567	2020/3/2 11:58:40	1	28	宁夏-银川市-贺兰县	1	1	3	1	1	1	3	5	2	12	3
1568	2020/3/2 11:58:47	1	26	宁夏-吴忠市-利通区	1	1	1	1	1	1	1	1	1	12	1
1569	2020/3/2 11:58:49	2	23	宁夏-石嘴山市-大武口区	1	5	5	3	3	3	5	5	4	12	4
1570	2020/3/2 11:58:53	1	22	宁夏-银川市-贺兰县	1	1	1	2	1	1	1	1	1	8	2
1571	2020/3/2 11:58:59	2	28	宁夏-石嘴山市-大武口区	1	2	2	4	3	2	2	3	4	12	4
1572	2020/3/2 11:59:02	1	32	宁夏-银川市-贺兰县	2	3	3	4	4	4	5	5	5	12	4
1573	2020/3/2 11:59:04	1	26	宁夏-银川市-贺兰县	1	1	3	3	3	3	2	4	2	9	2
1574	2020/3/2 11:59:19	1	27	宁夏-石嘴山市-大武口区	1	3	3	4	4	2	2	3	3	12	4
1575	2020/3/2 11:59:38	1	28	宁夏-银川市-贺兰县	1	4	5	4	4	3	5	5	5	15	5
1576	2020/3/2 11:59:45	1	54	宁夏-石嘴山市-惠农区	2	4	3	4	4	4	3	3	3	5	3
1577	2020/3/2 11:59:48	1	23	宁夏-银川市-贺兰县	1	4	3	4	4	4	4	4	4	9	4
1578	2020/3/2 11:59:48	1	54	宁夏-吴忠市-利通区	1	3	3	1	1	1	3	2	2	8	2
1579	2020/3/2 11:59:59	2	30	宁夏-石嘴山市-大武口区	3	3	2	4	4	3	4	4	4	9	4
1580	2020/3/2 12:00:00	1	23	宁夏-银川市-贺兰县	1	3	2	2	3	2	2	2	2	9	4
1581	2020/3/2 12:00:02	1	23	宁夏-银川市-贺兰县	1	2	1	1	1	1	1	1	1	10	2
1582	2020/3/2 12:00:05	1	19661027	宁夏-石嘴山市-大武口区	3	1	5	5	5	5	5	5	5	14	5
1583	2020/3/2 12:00:06	2	47	宁夏-银川市-金凤区	1	3	3	2	1	1	1	2	1	8	1
1584	2020/3/2 12:00:09	1	49	宁夏-银川市-贺兰县	2	1	3	2	3	1	3	4	2	10	2
1585	2020/3/2 12:00:13	1	33	宁夏-吴忠市-利通区	1	3	1	2	3	3	2	4	3	17	3
1586	2020/3/2 12:00:24	2	28	宁夏-石嘴山市-大武口区	1	4	4	4	4	4	4	5	4	9	4
1587	2020/3/2 12:00:24	2	26	宁夏-石嘴山市-惠农区	1	1	2	2	2	2	3	2	2	8	3
1588	2020/3/2 12:00:32	1	23	宁夏-银川市-贺兰县	1	4	3	2	2	2	1	4	3	12	4
1589	2020/3/2 12:00:43	1	27	宁夏-石嘴山市-大武口区	1	2	2	2	2	2	2	4	3	9	2
1590	2020/3/2 12:00:47	1	45	宁夏-石嘴山市-大武口区	1	1	1	3	3	3	5	1	1	8	1
1591	2020/3/2 12:00:52	2	33	宁夏-石嘴山市-大武口区	2	1	3	3	3	2	3	3	3	10	4
1592	2020/3/2 12:01:04	1	27	宁夏-石嘴山市-惠农区	1	1	1	1	1	1	1	1	1	10	1
1593	2020/3/2 12:01:08	1	41	宁夏-银川市-贺兰县	2	1	3	3	3	1	3	3	1	12	3
1594	2020/3/2 12:01:12	2	34	宁夏-吴忠市-利通区	1	4	4	2	2	2	2	3	3	8	2
1595	2020/3/2 12:01:24	1	33	宁夏-吴忠市-利通区	1	3	3	4	4	3	4	3	2	8	4
1596	2020/3/2 12:01:27	1	22	宁夏-吴忠市-利通区	1	3	3	3	3	2	3	4	3	17	4
1597	2020/3/2 12:01:32	1	29	宁夏-银川市-贺兰县	1	2	3	1	1	1	1	1	1	12	1
1598	2020/3/2 12:01:58	1	26	宁夏-银川市-贺兰县	1	1	1	1	1	1	1	5	5	18	3
1599	2020/3/2 12:01:59	1	26	宁夏-银川市-贺兰县	1	3	2	1	1	1	1	1	2	12	2
1600	2020/3/2 12:02:00	2	45	宁夏-吴忠市-利通区	2	1	1	2	1	1	1	1	1	4	1
1601	2020/3/2 12:02:05	1	23	宁夏-银川市-贺兰县	1	3	3	3	3	3	3	4	3	9	2
1602	2020/3/2 12:02:12	1	27	宁夏-石嘴山市-大武口区	2	3	4	4	3	4	4	3	3	5	4
1603	2020/3/2 12:02:13	1	32	宁夏-银川市-贺兰县	3	3	3	2	2	2	1	4	2	9	3
1604	2020/3/2 12:02:29	1	21	宁夏-银川市-贺兰县	1	3	1	3	2	1	2	2	1	6	2
1605	2020/3/2 12:02:39	2	23	宁夏-吴忠市-利通区	1	2	2	3	2	3	2	2	2	10	4
1606	2020/3/2 12:02:40	1	31	宁夏-吴忠市-利通区	1	1	1	1	1	1	1	3	1	7	3
1607	2020/3/2 12:03:02	1	23	宁夏-石嘴山市-大武口区	1	3	3	3	2	2	2	3	2	9	4
1608	2020/3/2 12:03:11	1	31	宁夏-石嘴山市-惠农区	2	2	2	4	2	3	3	4	4	12	2
1609	2020/3/2 12:03:16	2	24	宁夏-吴忠市-利通区	1	2	2	2	2	2	2	2	2	8	4
1610	2020/3/2 12:03:17	1	21	宁夏-银川市-贺兰县	1	4	5	1	2	2	1	1	1	9	3
1611	2020/3/2 12:03:26	1	20	宁夏-银川市-贺兰县	1	5	1	4	3	1	1	4	5	19	4
1612	2020/3/2 12:03:31	2	41	宁夏-银川市-贺兰县	1	3	3	3	3	4	3	4	3	10	4
1613	2020/3/2 12:03:40	2	26	宁夏-吴忠市-青铜峡市	1	1	1	1	1	1	1	1	1	6	1
1614	2020/3/2 12:03:44	1	29	宁夏-银川市-贺兰县	1	3	1	1	2	1	1	5	3	10	1
1615	2020/3/2 12:03:47	2	25	宁夏-吴忠市-利通区	1	1	1	1	1	1	1	1	1	0	1
1616	2020/3/2 12:04:15	1	41	宁夏-石嘴山市-大武口区	3	1	3	3	3	1	2	3	3	18	5
1617	2020/3/2 12:04:16	2	21	宁夏-银川市-贺兰县	1	3	3	2	2	2	1	3	1	9	4
1618	2020/3/2 12:04:20	1	23	宁夏-银川市-贺兰县	1	4	3	2	2	2	2	3	3	12	3
1619	2020/3/2 12:04:31	2	27	宁夏-吴忠市-利通区	1	2	2	2	2	1	2	4	3	5	3
1620	2020/3/2 12:04:37	1	25	宁夏-吴忠市-利通区	1	4	5	3	4	1	4	5	3	16	5
1621	2020/3/2 12:04:53	1	28	宁夏-银川市-贺兰县	1	1	1	1	1	1	1	1	1	8	1
1622	2020/3/2 12:04:54	2	30	宁夏-吴忠市-利通区	1	1	1	1	1	1	1	1	1	8	2
1623	2020/3/2 12:05:03	1	22	宁夏-银川市-贺兰县	1	3	4	4	4	2	5	5	5	12	4
1624	2020/3/2 12:05:06	1	45	宁夏-石嘴山市-大武口区	2	4	4	5	5	5	3	5	4	15	4
1625	2020/3/2 12:05:06	1	28	宁夏-银川市-贺兰县	1	4	4	4	4	4	3	4	4	12	4
1626	2020/3/2 12:05:19	1	27	宁夏-银川市-贺兰县	3	3	4	3	3	3	2	4	2	12	3
1627	2020/3/2 12:05:20	2	26	宁夏-吴忠市-利通区	1	5	5	5	5	5	5	3	3	4	3
1628	2020/3/2 12:05:21	1	26	宁夏-银川市-贺兰县	1	2	1	1	1	1	1	3	3	9	2
1629	2020/3/2 12:05:42	1	24	宁夏-银川市-贺兰县	1	1	1	2	2	1	3	4	4	9	3
1630	2020/3/2 12:05:51	1	200	宁夏-银川市-贺兰县	3	4	3	1	1	2	1	1	1	8	1
1631	2020/3/2 12:05:58	1	26	宁夏-银川市-西夏区	1	1	1	1	1	1	1	1	1	13	1
1632	2020/3/2 12:06:03	1	24	宁夏-石嘴山市-惠农区	3	3	3	3	3	3	3	3	3	23	5
1633	2020/3/2 12:06:21	1	35	宁夏-吴忠市-利通区	1	3	3	3	3	3	2	3	3	13	3
1634	2020/3/2 12:06:25	1	30	宁夏-吴忠市-利通区	1	1	1	1	1	1	1	1	1	10	1
1635	2020/3/2 12:06:58	1	29	宁夏-银川市-贺兰县	1	3	2	4	3	1	3	4	3	12	3
1636	2020/3/2 12:07:10	1	29	宁夏-石嘴山市-大武口区	1	2	3	3	2	2	2	2	2	8	1
1637	2020/3/2 12:07:28	2	32	宁夏-石嘴山市-大武口区	1	2	2	2	3	2	1	3	1	8	2
1638	2020/3/2 12:07:35	2	37	宁夏-石嘴山市-惠农区	1	3	3	3	3	1	3	3	3	8	2
1639	2020/3/2 12:07:50	1	29	宁夏-银川市-贺兰县	1	3	3	2	3	4	3	3	3	10	4
1640	2020/3/2 12:07:55	1	31	宁夏-银川市-西夏区	1	1	1	1	1	1	1	1	1	7	1
1641	2020/3/2 12:08:02	2	23	宁夏-吴忠市-红寺堡区	1	5	4	3	3	3	4	4	4	12	5
1642	2020/3/2 12:08:35	1	31	宁夏-石嘴山市-惠农区	3	2	2	2	2	3	4	4	3	12	4
1643	2020/3/2 12:08:55	1	25	宁夏-银川市-贺兰县	1	3	3	2	3	1	2	4	3	8	3
1644	2020/3/2 12:08:55	1	27	宁夏-银川市-西夏区	1	1	1	1	1	1	1	3	1	8	1
1645	2020/3/2 12:08:57	1	24	宁夏-银川市-贺兰县	1	2	1	1	1	1	1	1	1	8	3
1646	2020/3/2 12:09:37	1	28	宁夏-银川市-西夏区	1	4	3	2	2	2	2	4	3	6	3
1647	2020/3/2 12:09:43	1	44	宁夏-银川市-贺兰县	1	2	2	1	2	1	3	4	2	12	4
1648	2020/3/2 12:09:49	1	50	宁夏-石嘴山市-大武口区	2	1	3	1	1	1	2	5	1	12	2
1649	2020/3/2 12:10:08	1	22	宁夏-石嘴山市-大武口区	1	3	2	5	5	2	4	3	3	16	5
1650	2020/3/2 12:10:11	2	21	宁夏-石嘴山市-大武口区	1	1	3	3	4	2	3	3	3	9	3
1651	2020/3/2 12:10:19	1	46	宁夏-吴忠市-利通区	1	3	3	3	2	2	3	4	4	14	3
1652	2020/3/2 12:10:24	1	30	宁夏-石嘴山市-大武口区	3	4	4	3	1	1	1	4	3	12	4
1653	2020/3/2 12:10:25	1	34	宁夏-石嘴山市-大武口区	3	3	1	3	1	1	3	2	2	7	1
1654	2020/3/2 12:10:30	1	29	宁夏-银川市-西夏区	1	1	1	1	1	1	1	1	3	8	1
1655	2020/3/2 12:10:32	1	28	宁夏-银川市-贺兰县	1	3	3	3	3	2	3	4	4	14	2
1656	2020/3/2 12:10:42	1	59	宁夏-吴忠市-利通区	1	1	1	1	3	1	1	1	1	8	1
1657	2020/3/2 12:10:47	1	38	宁夏-石嘴山市-大武口区	1	3	3	2	3	3	3	3	3	8	4
1658	2020/3/2 12:10:48	1	26	宁夏-银川市-贺兰县	1	5	3	4	4	3	3	5	3	23	4
1659	2020/3/2 12:10:49	2	24	宁夏-银川市-贺兰县	3	1	1	1	1	1	1	1	5	8	3
1660	2020/3/2 12:10:54	1	48	宁夏-银川市-兴庆区	1	2	3	2	1	2	3	4	4	8	1
1661	2020/3/2 12:11:14	2	32	宁夏-石嘴山市-大武口区	3	4	4	5	5	4	3	4	4	12	5
1662	2020/3/2 12:11:29	2	39	宁夏-石嘴山市-大武口区	3	5	5	5	5	5	5	5	5	13	5
1663	2020/3/2 12:11:57	1	25	宁夏-银川市-西夏区	1	2	2	3	2	1	2	4	2	0	2
1664	2020/3/2 12:12:03	1	28	宁夏-银川市-西夏区	1	4	4	2	2	3	3	4	3	9	3
1665	2020/3/2 12:12:25	1	30	宁夏-银川市-贺兰县	3	4	2	3	3	3	2	5	5	14	5
1666	2020/3/2 12:12:47	1	29	宁夏-银川市-贺兰县	1	1	1	1	1	1	1	1	1	14	1
1667	2020/3/2 12:12:54	1	38	宁夏-银川市-贺兰县	1	3	3	2	3	3	4	3	3	12	3
1668	2020/3/2 12:13:00	1	24	宁夏-石嘴山市-大武口区	1	1	1	1	1	1	1	1	1	8	3
1669	2020/3/2 12:13:03	2	29	宁夏-银川市-贺兰县	1	5	2	3	2	1	3	2	1	9	3
1670	2020/3/2 12:13:04	1	36	宁夏-石嘴山市-大武口区	1	1	1	1	2	1	1	3	1	11	3
1671	2020/3/2 12:13:11	1	24	宁夏-石嘴山市-惠农区	1	3	3	3	3	3	3	5	5	8	5
1672	2020/3/2 12:13:25	1	29	宁夏-银川市-西夏区	1	3	1	2	2	2	3	3	2	10	2
1673	2020/3/2 12:13:36	1	45	宁夏-银川市-西夏区	1	1	1	1	1	1	1	3	1	10	1
1674	2020/3/2 12:13:37	1	21	宁夏-银川市-贺兰县	1	1	1	2	2	2	3	4	3	10	4
1675	2020/3/2 12:13:44	1	52	宁夏-银川市-贺兰县	1	3	1	1	1	1	1	2	2	12	3
1676	2020/3/2 12:13:57	1	29	宁夏-银川市-贺兰县	1	4	3	3	4	3	4	4	3	12	3
1677	2020/3/2 12:13:58	1	30	宁夏-银川市-贺兰县	1	3	3	2	2	2	2	3	2	14	3
1678	2020/3/2 12:14:03	1	30	宁夏-石嘴山市-大武口区	3	4	4	4	4	4	4	4	1	18	5
1679	2020/3/2 12:14:29	1	27	宁夏-银川市-贺兰县	1	3	1	2	2	2	5	5	5	20	3
1680	2020/3/2 12:14:31	1	27	宁夏-银川市-西夏区	1	3	2	3	3	2	3	3	3	10	3
1681	2020/3/2 12:14:37	1	26	宁夏-银川市-贺兰县	1	4	4	3	3	3	4	5	3	17	4
1682	2020/3/2 12:14:41	2	22	宁夏-银川市-西夏区	1	5	5	5	5	5	5	3	3	8	3
1683	2020/3/2 12:14:44	1	23	宁夏-银川市-贺兰县	1	1	2	2	1	1	2	1	1	8	4
1684	2020/3/2 12:14:54	1	29	宁夏-银川市-贺兰县	1	5	4	1	1	1	1	1	1	12	3
1685	2020/3/2 12:15:02	2	26	宁夏-银川市-西夏区	1	3	3	3	3	3	3	3	3	8	3
1686	2020/3/2 12:15:04	2	26	宁夏-石嘴山市-大武口区	1	3	5	1	1	3	1	2	2	8	2
1687	2020/3/2 12:15:20	1	49	宁夏-石嘴山市-大武口区	1	3	1	1	1	2	1	3	2	6	2
1688	2020/3/2 12:15:28	1	25	宁夏-银川市-贺兰县	1	2	1	1	1	1	1	1	1	8	1
1689	2020/3/2 12:15:31	1	26	宁夏-吴忠市-利通区	1	1	1	1	1	1	1	1	1	8	1
1690	2020/3/2 12:15:40	1	36	宁夏-吴忠市-利通区	1	2	2	1	1	1	1	1	1	8	1
1691	2020/3/2 12:15:40	1	31	宁夏-银川市-贺兰县	1	4	4	4	4	4	4	4	4	12	4
1692	2020/3/2 12:15:43	2	25	宁夏-银川市-西夏区	1	3	3	3	2	2	2	3	3	8	2
1693	2020/3/2 12:15:45	1	30	宁夏-石嘴山市-惠农区	1	3	3	4	4	3	4	4	3	10	3
1694	2020/3/2 12:16:03	1	38	宁夏-石嘴山市-惠农区	2	3	3	5	5	5	5	5	3	12	5
1695	2020/3/2 12:16:24	1	39	宁夏-银川市-贺兰县	3	3	3	1	1	1	1	1	1	10	2
1696	2020/3/2 12:16:24	2	40	宁夏-石嘴山市-大武口区	1	3	3	3	3	3	3	3	3	10	4
1697	2020/3/2 12:16:28	1	19	宁夏-石嘴山市-大武口区	1	3	2	5	5	2	3	5	5	20	5
1698	2020/3/2 12:16:51	1	35	宁夏-银川市-贺兰县	1	1	1	1	1	1	1	1	1	6	1
1699	2020/3/2 12:16:55	1	33	宁夏-银川市-西夏区	1	1	1	1	1	1	1	1	1	10	5
1700	2020/3/2 12:16:55	2	33	宁夏-吴忠市-利通区	1	3	4	3	3	2	2	4	4	4	2
1701	2020/3/2 12:16:59	1	25	宁夏-银川市-贺兰县	1	1	4	1	1	1	1	1	1	12	4
1702	2020/3/2 12:17:02	1	42	宁夏-石嘴山市-大武口区	2	3	3	3	4	4	3	4	4	12	3
1703	2020/3/2 12:17:04	1	25	宁夏-银川市-贺兰县	1	1	1	2	2	2	2	4	3	17	2
1704	2020/3/2 12:17:19	2	30	宁夏-石嘴山市-大武口区	1	2	2	2	2	1	2	2	1	8	2
1705	2020/3/2 12:17:31	1	30	宁夏-石嘴山市-大武口区	3	3	3	3	2	1	1	5	1	20	2
1706	2020/3/2 12:17:45	1	49	宁夏-石嘴山市-惠农区	2	1	3	2	3	3	3	4	3	10	3
1707	2020/3/2 12:17:47	1	30	宁夏-石嘴山市-大武口区	1	4	4	3	3	4	3	4	4	18	3
1708	2020/3/2 12:17:52	1	28	宁夏-银川市-西夏区	1	1	3	2	3	2	3	3	3	0	2
1709	2020/3/2 12:17:55	1	55	宁夏-石嘴山市-大武口区	2	3	3	4	3	3	2	3	2	16	4
1710	2020/3/2 12:18:18	2	54	宁夏-石嘴山市-大武口区	2	4	4	4	4	4	4	5	4	8	4
1711	2020/3/2 12:18:31	2	24	宁夏-银川市-金凤区	1	3	3	3	3	3	3	3	3	8	3
1712	2020/3/2 12:18:40	1	40	宁夏-石嘴山市-大武口区	1	1	1	4	4	2	3	4	3	10	1
1713	2020/3/2 12:18:44	1	23	宁夏-银川市-贺兰县	1	1	1	1	1	1	1	1	1	9	2
1714	2020/3/2 12:18:46	1	45	宁夏-吴忠市-利通区	1	4	2	2	2	2	1	2	1	8	1
1715	2020/3/2 12:18:51	1	36	宁夏-石嘴山市-大武口区	1	1	1	4	5	3	2	3	2	12	3
1716	2020/3/2 12:19:03	1	34	宁夏-石嘴山市-惠农区	1	3	4	2	2	2	2	2	2	14	3
1717	2020/3/2 12:19:20	1	45	宁夏-银川市-金凤区	1	3	3	3	2	2	1	5	3	12	3
1718	2020/3/2 12:19:30	1	50	宁夏-石嘴山市-惠农区	2	5	5	5	5	5	5	5	4	12	5
1719	2020/3/2 12:19:32	1	27	宁夏-石嘴山市-大武口区	1	2	1	3	3	2	4	4	3	11	4
1720	2020/3/2 12:19:32	1	22	宁夏-石嘴山市-大武口区	1	3	2	4	4	3	4	4	4	12	3
1721	2020/3/2 12:19:38	1	26	宁夏-吴忠市-利通区	1	3	2	2	2	3	2	3	1	8	4
1722	2020/3/2 12:19:42	1	20	宁夏-银川市-贺兰县	1	3	3	1	1	1	2	3	3	9	3
1723	2020/3/2 12:19:46	1	31	宁夏-银川市-西夏区	1	3	4	3	2	3	3	3	3	8	4
1724	2020/3/2 12:19:55	1	26	宁夏-银川市-贺兰县	1	3	1	2	2	2	1	2	1	10	2
1725	2020/3/2 12:20:20	1	24	宁夏-银川市-贺兰县	1	5	3	2	2	1	1	3	3	12	3
1726	2020/3/2 12:20:23	1	22	宁夏-石嘴山市-大武口区	3	3	2	3	2	2	3	4	4	12	3
1727	2020/3/2 12:20:25	1	49	宁夏-石嘴山市-大武口区	3	5	4	4	3	5	3	5	3	10	5
1728	2020/3/2 12:20:28	1	25	宁夏-银川市-贺兰县	1	3	3	2	1	3	1	1	1	8	2
1729	2020/3/2 12:20:33	1	25	宁夏-石嘴山市-大武口区	1	2	2	5	5	5	5	4	3	12	5
1730	2020/3/2 12:20:41	1	26	宁夏-银川市-贺兰县	1	2	2	3	3	2	1	4	1	12	3
1731	2020/3/2 12:20:41	1	21	宁夏-石嘴山市-大武口区	1	1	1	5	5	2	5	5	5	10	5
1732	2020/3/2 12:20:49	1	51	宁夏-银川市-西夏区	2	2	2	1	1	1	1	4	3	14	2
1733	2020/3/2 12:20:50	1	25	宁夏-银川市-西夏区	3	1	1	1	1	1	1	4	1	16	1
1734	2020/3/2 12:21:01	2	38	宁夏-吴忠市-利通区	1	5	3	3	3	3	4	5	3	8	3
1735	2020/3/2 12:21:05	2	29	宁夏-石嘴山市-大武口区	1	3	3	1	2	1	1	3	1	7	2
1736	2020/3/2 12:21:14	2	43	宁夏-吴忠市-利通区	1	3	3	3	3	2	1	3	3	8	4
1737	2020/3/2 12:21:15	1	23	宁夏-银川市-贺兰县	1	1	1	1	1	1	1	1	1	8	1
1738	2020/3/2 12:21:27	1	21	宁夏-石嘴山市-大武口区	1	3	3	3	3	3	3	3	3	12	4
1739	2020/3/2 12:21:27	1	30	宁夏-吴忠市-利通区	1	2	3	1	1	1	2	1	3	13	2
1740	2020/3/2 12:21:42	1	29	宁夏-银川市-西夏区	1	5	4	2	2	3	3	4	3	9	3
1741	2020/3/2 12:21:43	1	40	宁夏-银川市-西夏区	1	4	4	3	2	2	2	3	3	8	3
1742	2020/3/2 12:21:49	2	43	宁夏-银川市-西夏区	2	5	5	5	3	5	5	5	5	8	5
1743	2020/3/2 12:21:56	2	29	宁夏-银川市-西夏区	1	5	4	3	4	4	3	5	3	8	3
1744	2020/3/2 12:22:06	1	32	宁夏-石嘴山市-大武口区	3	3	2	3	3	3	2	2	2	10	4
1745	2020/3/2 12:22:15	1	37	宁夏-石嘴山市-大武口区	2	1	1	3	2	1	2	3	2	10	3
1746	2020/3/2 12:22:18	1	34	宁夏-银川市-贺兰县	1	3	3	3	3	3	3	3	3	18	4
1747	2020/3/2 12:22:18	1	24	宁夏-石嘴山市-惠农区	1	1	1	1	1	1	1	1	1	8	1
1748	2020/3/2 12:22:46	1	30	宁夏-银川市-西夏区	1	1	1	1	1	1	1	1	1	8	1
1749	2020/3/2 12:22:51	1	46	宁夏-银川市-贺兰县	3	4	4	4	4	4	4	3	3	15	4
1750	2020/3/2 12:23:06	1	32	宁夏-银川市-贺兰县	1	5	5	4	3	4	3	5	2	16	4
1751	2020/3/2 12:23:07	2	47	宁夏-银川市-贺兰县	2	1	1	1	1	1	1	1	1	8	1
1752	2020/3/2 12:23:16	1	23	宁夏-银川市-贺兰县	1	3	1	1	1	1	2	1	1	8	2
1753	2020/3/2 12:23:19	1	33	宁夏-银川市-西夏区	1	2	1	2	2	1	1	5	3	12	3
1754	2020/3/2 12:23:28	2	29	宁夏-银川市-贺兰县	1	4	4	3	1	4	1	3	3	8	4
1755	2020/3/2 12:23:35	1	55	宁夏-银川市-贺兰县	1	1	1	2	1	2	1	2	1	10	3
1756	2020/3/2 12:24:08	1	22	宁夏-银川市-贺兰县	1	2	3	2	3	1	4	3	3	12	1
1757	2020/3/2 12:24:17	1	27	宁夏-银川市-西夏区	1	5	3	1	1	1	1	3	3	6	3
1758	2020/3/2 12:24:20	1	29	宁夏-银川市-西夏区	3	2	2	3	3	2	3	4	4	8	1
1759	2020/3/2 12:24:26	1	52	宁夏-银川市-贺兰县	3	3	5	1	1	3	1	1	2	12	5
1760	2020/3/2 12:24:29	1	26	宁夏-银川市-贺兰县	1	3	3	2	2	2	2	3	1	12	4
1761	2020/3/2 12:24:45	1	27	宁夏-银川市-贺兰县	1	2	2	2	2	2	2	2	4	12	2
1762	2020/3/2 12:24:51	2	28	宁夏-银川市-西夏区	1	3	3	3	2	3	3	4	3	8	3
1763	2020/3/2 12:24:51	1	27	宁夏-石嘴山市-大武口区	2	3	2	4	4	2	3	3	3	23	4
1764	2020/3/2 12:24:52	1	32	宁夏-石嘴山市-大武口区	1	3	3	3	3	2	4	3	2	9	2
1765	2020/3/2 12:25:06	1	25	宁夏-银川市-贺兰县	3	5	5	4	4	5	3	3	3	23	5
1766	2020/3/2 12:25:16	1	31	宁夏-吴忠市-利通区	1	4	2	2	2	1	2	2	2	13	2
1767	2020/3/2 12:25:23	2	50	宁夏-银川市-贺兰县	3	4	4	3	1	3	1	3	3	10	3
1768	2020/3/2 12:25:24	2	38	宁夏-吴忠市-利通区	1	3	3	1	3	3	1	3	3	8	1
1769	2020/3/2 12:25:35	1	58	宁夏-吴忠市-利通区	2	3	3	2	2	3	2	3	3	10	4
1770	2020/3/2 12:25:48	1	26	宁夏-石嘴山市-大武口区	1	3	4	4	4	4	4	5	5	18	4
1771	2020/3/2 12:25:57	1	23	宁夏-石嘴山市-大武口区	1	1	3	5	5	5	4	5	5	15	3
1772	2020/3/2 12:26:12	2	25	宁夏-石嘴山市-大武口区	1	1	2	3	2	2	2	3	2	8	3
1773	2020/3/2 12:26:27	1	31	宁夏-银川市-贺兰县	1	1	1	1	1	1	1	1	1	20	1
1774	2020/3/2 12:26:29	1	21	宁夏-石嘴山市-大武口区	1	1	1	1	1	1	1	1	1	14	1
1775	2020/3/2 12:26:29	1	22	宁夏-银川市-贺兰县	1	3	4	2	2	1	2	5	5	8	3
1776	2020/3/2 12:26:46	1	48	宁夏-石嘴山市-大武口区	1	3	1	4	4	1	1	5	2	16	5
1777	2020/3/2 12:26:53	1	29	宁夏-银川市-西夏区	1	1	1	1	1	1	1	1	1	8	1
1778	2020/3/2 12:26:59	1	28	宁夏-银川市-西夏区	1	3	3	3	3	3	3	5	3	12	4
1779	2020/3/2 12:27:13	1	26	宁夏-银川市-西夏区	1	2	2	2	2	2	2	2	2	9	2
1780	2020/3/2 12:27:13	1	38	宁夏-石嘴山市-大武口区	1	1	1	1	1	1	1	1	1	12	1
1781	2020/3/2 12:27:27	1	40	宁夏-石嘴山市-大武口区	1	3	3	4	4	3	4	3	3	12	2
1782	2020/3/2 12:27:27	1	24	宁夏-银川市-西夏区	1	1	1	1	1	1	1	1	1	12	1
1783	2020/3/2 12:27:29	1	49	宁夏-石嘴山市-惠农区	3	2	2	3	4	2	1	4	4	14	3
1784	2020/3/2 12:27:42	1	55	宁夏-石嘴山市-大武口区	2	2	3	3	3	3	2	4	4	10	5
1785	2020/3/2 12:27:46	1	25	宁夏-石嘴山市-惠农区	1	5	1	1	1	1	1	5	5	8	5
1786	2020/3/2 12:27:48	1	22	宁夏-银川市-贺兰县	3	5	4	3	3	3	3	5	5	10	5
1787	2020/3/2 12:27:51	1	35	宁夏-石嘴山市-大武口区	2	4	4	5	5	5	4	5	4	10	4
1788	2020/3/2 12:27:58	1	53	宁夏-石嘴山市-大武口区	1	4	4	4	5	5	5	5	5	15	4
1789	2020/3/2 12:27:59	1	46	宁夏-石嘴山市-大武口区	2	3	3	3	3	3	3	4	3	8	2
1790	2020/3/2 12:28:51	1	36	宁夏-石嘴山市-大武口区	2	3	2	3	3	3	3	5	4	6	3
1791	2020/3/2 12:28:58	1	49	宁夏-石嘴山市-大武口区	2	1	1	1	3	1	2	4	4	11	4
1792	2020/3/2 12:28:58	1	22	宁夏-石嘴山市-惠农区	1	5	5	1	1	1	3	1	1	10	1
1793	2020/3/2 12:28:59	1	34	宁夏-石嘴山市-大武口区	1	1	1	1	1	1	1	1	1	8	1
1794	2020/3/2 12:29:00	1	31	宁夏-银川市-西夏区	1	3	3	2	4	1	2	3	2	12	2
1795	2020/3/2 12:29:19	1	50	宁夏-石嘴山市-大武口区	1	3	1	1	3	1	1	4	3	10	4
1796	2020/3/2 12:29:22	1	32	宁夏-银川市-贺兰县	3	3	5	3	4	4	4	5	3	12	4
1797	2020/3/2 12:29:25	1	30	宁夏-银川市-西夏区	3	5	5	5	3	5	5	5	4	10	5
1798	2020/3/2 12:29:30	2	33	宁夏-石嘴山市-大武口区	3	4	3	3	3	3	3	3	3	10	3
1799	2020/3/2 12:29:48	1	33	宁夏-银川市-贺兰县	1	2	1	1	1	1	1	1	1	10	1
1800	2020/3/2 12:29:49	1	35	宁夏-石嘴山市-大武口区	1	3	2	1	1	1	2	1	1	8	1
1801	2020/3/2 12:29:55	1	37	宁夏-石嘴山市-大武口区	3	1	3	3	3	1	3	5	3	10	4
1802	2020/3/2 12:30:11	1	24	宁夏-银川市-贺兰县	1	2	3	1	2	1	2	3	3	12	2
1803	2020/3/2 12:30:18	2	27	宁夏-石嘴山市-大武口区	1	1	1	1	3	1	4	3	1	8	2
1804	2020/3/2 12:30:44	2	41	宁夏-银川市-贺兰县	2	3	3	1	2	1	1	1	1	10	3
1805	2020/3/2 12:30:50	1	58	宁夏-石嘴山市-惠农区	2	4	3	1	1	2	1	4	1	8	1
1806	2020/3/2 12:31:09	1	33	宁夏-石嘴山市-大武口区	1	1	1	1	1	1	1	1	1	12	1
1807	2020/3/2 12:31:13	2	36	宁夏-银川市-西夏区	1	1	1	1	1	1	3	3	4	8	5
1808	2020/3/2 12:31:17	1	23	宁夏-银川市-贺兰县	1	1	1	1	1	1	1	1	1	20	3
1809	2020/3/2 12:31:19	1	33	宁夏-石嘴山市-大武口区	1	1	1	1	1	1	1	1	1	8	1
1810	2020/3/2 12:31:36	1	25	宁夏-银川市-贺兰县	1	3	3	3	3	3	3	3	2	12	3
1811	2020/3/2 12:31:54	1	54	宁夏-石嘴山市-大武口区	3	5	3	3	3	3	3	5	4	9	4
1812	2020/3/2 12:32:01	2	26	宁夏-银川市-西夏区	1	1	1	1	1	1	3	1	3	8	5
1813	2020/3/2 12:32:04	1	2	宁夏-石嘴山市-大武口区	1	2	2	2	2	2	2	2	2	11	5
1814	2020/3/2 12:32:10	1	24	宁夏-石嘴山市-大武口区	1	1	1	2	3	1	2	5	2	9	2
1815	2020/3/2 12:32:20	2	22	宁夏-石嘴山市-大武口区	1	2	1	1	2	2	1	3	3	8	2
1816	2020/3/2 12:32:23	1	25	宁夏-银川市-西夏区	2	3	3	3	3	3	3	3	3	23	3
1817	2020/3/2 12:32:30	1	58	宁夏-银川市-贺兰县	1	3	3	1	1	3	1	2	1	6	3
1818	2020/3/2 12:32:35	1	50	宁夏-银川市-贺兰县	1	4	2	3	3	3	3	4	3	14	4
1819	2020/3/2 12:32:57	1	28	宁夏-石嘴山市-大武口区	1	2	5	5	5	5	5	5	5	12	5
1820	2020/3/2 12:33:01	2	30	宁夏-石嘴山市-惠农区	1	3	2	2	1	2	1	2	2	8	2
1821	2020/3/2 12:33:13	1	55	宁夏-石嘴山市-大武口区	1	3	4	3	3	3	3	2	3	10	3
1822	2020/3/2 12:33:19	1	51	宁夏-石嘴山市-大武口区	3	1	1	1	1	1	1	1	1	8	3
1823	2020/3/2 12:33:26	1	24	宁夏-银川市-贺兰县	1	1	1	3	3	3	4	3	3	8	3
1824	2020/3/2 12:33:42	1	32	宁夏-石嘴山市-惠农区	1	5	3	2	2	2	1	3	2	9	3
1825	2020/3/2 12:33:50	1	26	宁夏-石嘴山市-惠农区	1	1	1	2	2	1	2	4	1	9	5
1826	2020/3/2 12:33:52	1	29	宁夏-银川市-贺兰县	2	3	3	3	3	3	2	4	3	10	3
1827	2020/3/2 12:34:09	1	30	宁夏-石嘴山市-惠农区	1	5	3	4	3	1	1	5	3	8	5
1828	2020/3/2 12:34:09	2	25	宁夏-银川市-贺兰县	1	1	1	1	1	1	1	1	1	8	1
1829	2020/3/2 12:34:54	2	32	宁夏-石嘴山市-大武口区	1	4	5	4	4	4	1	4	3	10	5
1830	2020/3/2 12:34:56	1	30	宁夏-石嘴山市-大武口区	1	3	2	1	1	2	1	5	2	9	2
1831	2020/3/2 12:35:07	1	23	宁夏-吴忠市-利通区	1	2	1	2	2	2	1	1	1	14	4
1832	2020/3/2 12:35:16	1	46	宁夏-石嘴山市-惠农区	1	2	4	3	3	2	3	3	2	15	4
1833	2020/3/2 12:35:32	2	29	宁夏-吴忠市-利通区	1	1	1	1	1	1	3	1	1	8	3
1834	2020/3/2 12:35:38	1	30	宁夏-银川市-西夏区	1	3	3	5	5	5	4	5	3	23	5
1835	2020/3/2 12:35:40	1	21	宁夏-石嘴山市-大武口区	1	1	2	3	5	1	1	5	4	15	2
1836	2020/3/2 12:35:46	1	32	宁夏-银川市-西夏区	1	1	1	1	1	1	1	1	1	8	3
1837	2020/3/2 12:35:58	1	32	宁夏-石嘴山市-大武口区	1	2	3	3	2	2	2	4	3	15	4
1838	2020/3/2 12:36:06	1	50	宁夏-石嘴山市-大武口区	1	1	1	1	1	1	1	1	1	12	1
1839	2020/3/2 12:36:09	2	30	宁夏-石嘴山市-大武口区	1	4	3	3	2	4	4	4	3	9	4
1840	2020/3/2 12:36:09	2	48	宁夏-石嘴山市-大武口区	1	3	1	3	3	5	3	2	2	8	3
1841	2020/3/2 12:36:24	1	32	宁夏-石嘴山市-大武口区	1	4	2	3	2	3	4	3	1	12	3
1842	2020/3/2 12:36:28	2	26	宁夏-银川市-西夏区	1	2	1	1	1	1	1	2	2	9	4
1843	2020/3/2 12:36:43	1	37	宁夏-石嘴山市-大武口区	1	3	2	3	4	4	2	5	3	12	3
1844	2020/3/2 12:36:56	1	34	宁夏-银川市-西夏区	1	1	1	1	1	1	1	3	2	23	4
1845	2020/3/2 12:36:59	2	38	宁夏-吴忠市-利通区	1	2	1	1	1	1	1	3	1	8	1
1846	2020/3/2 12:37:04	1	58	宁夏-吴忠市-利通区	2	4	3	3	3	3	3	3	3	10	5
1847	2020/3/2 12:37:12	1	25	宁夏-银川市-贺兰县	1	3	1	3	3	1	1	3	3	12	3
1848	2020/3/2 12:37:20	1	30	宁夏-银川市-西夏区	1	1	2	3	3	2	3	4	2	10	3
1849	2020/3/2 12:37:27	1	29	宁夏-银川市-贺兰县	1	2	2	3	3	3	3	5	3	10	3
1850	2020/3/2 12:37:28	1	21	宁夏-石嘴山市-大武口区	1	4	4	3	2	2	2	3	2	8	3
1851	2020/3/2 12:37:37	2	31	宁夏-吴忠市-利通区	1	2	2	1	1	1	1	1	1	4	2
1852	2020/3/2 12:37:43	1	26	宁夏-石嘴山市-惠农区	1	1	1	1	1	1	1	1	1	10	2
1853	2020/3/2 12:37:55	1	30	宁夏-银川市-西夏区	1	4	1	1	1	1	1	1	1	12	2
1854	2020/3/2 12:38:12	1	26	宁夏-石嘴山市-大武口区	1	2	4	1	1	1	1	3	1	10	3
1855	2020/3/2 12:38:18	1	48	宁夏-银川市-贺兰县	1	4	1	1	1	1	1	3	3	10	1
1856	2020/3/2 12:38:22	2	25	宁夏-银川市-贺兰县	1	3	3	2	2	2	2	2	2	8	3
1857	2020/3/2 12:38:38	2	25	宁夏-吴忠市-利通区	1	3	2	1	2	2	3	3	1	10	3
1858	2020/3/2 12:38:38	1	58	宁夏-石嘴山市-大武口区	2	1	1	1	1	1	1	1	1	8	1
1859	2020/3/2 12:38:49	1	45	宁夏-吴忠市-利通区	3	3	3	3	3	3	3	4	3	7	4
1860	2020/3/2 12:38:53	1	51	宁夏-吴忠市-利通区	1	1	1	1	1	1	1	3	1	8	1
1861	2020/3/2 12:39:16	1	26	宁夏-银川市-西夏区	1	2	3	2	3	2	3	3	2	10	4
1862	2020/3/2 12:39:19	1	60	宁夏-石嘴山市-惠农区	2	3	3	3	3	3	3	3	3	8	3
1863	2020/3/2 12:39:21	1	53	宁夏-石嘴山市-大武口区	3	2	2	3	4	4	4	5	5	12	5
1864	2020/3/2 12:39:25	1	29	宁夏-银川市-西夏区	1	3	3	3	3	3	3	3	3	8	3
1865	2020/3/2 12:39:28	2	33	宁夏-石嘴山市-大武口区	1	3	1	2	4	1	2	4	1	16	3
1866	2020/3/2 12:39:54	2	24	宁夏-石嘴山市-大武口区	1	2	2	3	3	3	2	4	3	8	3
1867	2020/3/2 12:39:56	2	36	宁夏-石嘴山市-大武口区	1	3	4	3	3	3	3	4	4	9	3
1868	2020/3/2 12:39:56	1	28	宁夏-银川市-贺兰县	1	1	1	1	1	1	1	1	1	12	1
1869	2020/3/2 12:40:01	1	27	宁夏-石嘴山市-大武口区	1	1	1	4	4	1	3	3	1	0	3
1870	2020/3/2 12:40:11	1	37	宁夏-吴忠市-利通区	1	3	1	2	2	1	2	3	1	10	3
1871	2020/3/2 12:40:15	1	28	宁夏-石嘴山市-大武口区	1	3	2	4	4	2	3	4	3	12	3
1872	2020/3/2 12:40:23	1	35	宁夏-银川市-贺兰县	3	5	4	4	3	4	3	4	1	8	4
1873	2020/3/2 12:40:30	1	20	宁夏-石嘴山市-大武口区	1	5	2	1	1	1	1	1	1	7	2
1874	2020/3/2 12:40:42	1	38	宁夏-石嘴山市-大武口区	1	3	1	2	2	1	1	1	1	8	1
1875	2020/3/2 12:40:52	1	32	宁夏-石嘴山市-大武口区	1	3	2	1	1	1	2	2	2	12	2
1876	2020/3/2 12:41:01	2	19	宁夏-石嘴山市-大武口区	1	1	1	1	3	1	2	1	1	8	2
1877	2020/3/2 12:41:12	1	25	宁夏-石嘴山市-惠农区	1	1	1	1	1	1	1	1	1	8	2
1878	2020/3/2 12:41:20	1	55	宁夏-银川市-贺兰县	1	1	2	1	1	1	2	2	2	8	2
1879	2020/3/2 12:41:25	2	25	宁夏-银川市-贺兰县	1	1	1	1	1	1	1	1	1	10	1
1880	2020/3/2 12:41:36	1	36	宁夏-石嘴山市-大武口区	1	2	3	3	3	3	3	3	3	12	5
1881	2020/3/2 12:41:46	1	38	宁夏-银川市-贺兰县	2	5	4	3	2	1	3	4	4	12	1
1882	2020/3/2 12:42:07	1	57	宁夏-石嘴山市-大武口区	2	3	3	3	3	3	3	3	3	8	5
1883	2020/3/2 12:42:13	2	27	宁夏-银川市-西夏区	1	3	1	1	1	1	3	1	1	8	2
1884	2020/3/2 12:42:17	1	43	宁夏-石嘴山市-大武口区	3	2	3	3	2	2	2	5	3	16	3
1885	2020/3/2 12:42:22	2	38	宁夏-石嘴山市-大武口区	3	3	2	4	4	4	4	4	4	9	4
1886	2020/3/2 12:42:49	1	29	宁夏-石嘴山市-大武口区	1	4	2	3	3	3	2	3	1	14	2
1887	2020/3/2 12:42:57	1	28	宁夏-银川市-贺兰县	1	1	1	1	1	1	1	3	1	10	3
1888	2020/3/2 12:43:00	1	27	宁夏-银川市-西夏区	1	2	3	2	4	2	3	2	2	12	3
1889	2020/3/2 12:43:17	1	26	宁夏-石嘴山市-大武口区	1	4	4	4	4	4	4	5	5	23	5
1890	2020/3/2 12:43:21	2	37	宁夏-银川市-贺兰县	1	2	1	1	1	1	1	4	1	8	2
1891	2020/3/2 12:43:28	1	27	宁夏-银川市-贺兰县	1	1	1	1	1	1	1	4	1	8	2
1892	2020/3/2 12:43:35	2	47	宁夏-银川市-贺兰县	2	3	3	3	2	3	3	3	3	16	4
1893	2020/3/2 12:43:52	2	32	宁夏-石嘴山市-惠农区	1	3	1	1	1	1	1	1	1	8	1
1894	2020/3/2 12:43:57	1	35	宁夏-石嘴山市-大武口区	1	3	1	1	1	1	1	1	1	9	1
1895	2020/3/2 12:44:08	2	40	宁夏-石嘴山市-大武口区	1	4	1	3	1	2	2	2	1	10	2
1896	2020/3/2 12:44:10	2	30	宁夏-石嘴山市-大武口区	1	1	1	3	3	3	3	4	3	9	4
1897	2020/3/2 12:44:23	1	24	宁夏-银川市-贺兰县	1	2	2	3	3	2	3	3	3	12	3
1898	2020/3/2 12:44:56	2	47	宁夏-吴忠市-利通区	2	5	5	5	4	4	2	5	4	12	4
1899	2020/3/2 12:45:07	1	49	宁夏-石嘴山市-惠农区	2	1	1	3	2	3	1	1	1	12	2
1900	2020/3/2 12:45:21	1	31	宁夏-银川市-贺兰县	1	3	2	2	3	3	2	3	3	16	3
1901	2020/3/2 12:45:22	1	39	宁夏-银川市-西夏区	1	1	1	1	1	1	1	1	1	23	1
1902	2020/3/2 12:45:59	1	36	宁夏-石嘴山市-大武口区	3	1	1	2	3	2	3	5	5	17	4
1903	2020/3/2 12:46:03	1	31	宁夏-石嘴山市-惠农区	1	1	1	1	1	1	1	2	2	9	3
1904	2020/3/2 12:46:05	1	50	宁夏-石嘴山市-大武口区	2	5	4	3	4	3	3	4	3	8	4
1905	2020/3/2 12:46:15	2	24	宁夏-石嘴山市-大武口区	1	1	1	1	1	1	1	1	1	7	1
1906	2020/3/2 12:46:16	2	48	宁夏-石嘴山市-大武口区	1	1	1	3	2	3	2	2	1	8	3
1907	2020/3/2 12:46:28	1	33	宁夏-石嘴山市-惠农区	1	1	1	1	1	1	1	1	1	12	3
1908	2020/3/2 12:46:47	1	41	宁夏-石嘴山市-大武口区	3	2	2	2	3	3	2	3	3	13	4
1909	2020/3/2 12:46:55	1	23	宁夏-石嘴山市-惠农区	1	5	4	5	5	5	3	5	5	12	5
1910	2020/3/2 12:47:05	1	34	宁夏-石嘴山市-惠农区	1	1	2	1	2	2	2	4	2	10	2
1911	2020/3/2 12:47:07	1	40	宁夏-石嘴山市-大武口区	3	3	2	3	3	2	3	4	4	0	1
1912	2020/3/2 12:47:53	1	55	宁夏-吴忠市-利通区	1	3	3	1	1	1	1	1	1	8	1
1913	2020/3/2 12:48:03	2	29	宁夏-石嘴山市-大武口区	1	3	2	3	2	2	3	2	1	10	3
1914	2020/3/2 12:48:10	1	24	宁夏-石嘴山市-惠农区	1	1	1	1	1	1	1	1	1	8	1
1915	2020/3/2 12:48:25	1	34	宁夏-银川市-贺兰县	1	4	2	3	1	3	3	3	3	14	3
1916	2020/3/2 12:48:33	1	33	宁夏-石嘴山市-大武口区	1	5	3	4	4	4	3	4	4	10	4
1917	2020/3/2 12:48:34	1	34	宁夏-石嘴山市-惠农区	2	1	2	3	3	1	1	4	3	20	2
1918	2020/3/2 12:48:34	2	30	宁夏-石嘴山市-大武口区	1	5	4	2	3	3	2	3	1	8	4
1919	2020/3/2 12:48:56	1	51	宁夏-吴忠市-利通区	1	1	1	1	1	1	1	2	1	8	1
1920	2020/3/2 12:49:03	1	24	宁夏-银川市-贺兰县	1	1	1	1	1	1	1	1	1	23	5
1921	2020/3/2 12:49:13	1	54	宁夏-石嘴山市-大武口区	1	2	4	3	4	3	2	3	2	8	4
1922	2020/3/2 12:49:15	1	53	宁夏-石嘴山市-惠农区	1	1	2	1	1	1	3	4	3	7	2
1923	2020/3/2 12:49:30	1	23	宁夏-石嘴山市-惠农区	1	5	4	5	5	5	4	5	4	12	5
1924	2020/3/2 12:49:35	1	37	宁夏-石嘴山市-惠农区	1	3	3	1	1	1	1	3	1	20	5
1925	2020/3/2 12:49:39	1	28	宁夏-银川市-西夏区	1	2	2	1	1	1	3	4	1	8	3
1926	2020/3/2 12:49:42	2	41	宁夏-吴忠市-利通区	1	1	1	1	1	1	1	1	1	8	1
1927	2020/3/2 12:49:47	1	30	宁夏-银川市-贺兰县	2	4	5	5	5	5	5	5	5	20	4
1928	2020/3/2 12:49:48	2	26	宁夏-银川市-贺兰县	1	2	1	1	1	1	1	1	1	8	3
1929	2020/3/2 12:50:17	2	40	宁夏-石嘴山市-大武口区	1	3	3	3	3	3	3	2	2	12	3
1930	2020/3/2 12:50:31	1	28	宁夏-石嘴山市-大武口区	1	4	2	1	2	1	1	5	1	10	3
1931	2020/3/2 12:50:33	2	42	宁夏-银川市-金凤区	1	4	4	4	4	4	4	3	3	8	3
1932	2020/3/2 12:50:36	2	30	宁夏-石嘴山市-大武口区	1	2	3	4	3	3	3	3	3	10	3
1933	2020/3/2 12:50:39	1	37	宁夏-石嘴山市-大武口区	1	1	2	4	4	1	3	1	1	8	2
1934	2020/3/2 12:50:40	1	27	宁夏-银川市-西夏区	1	5	4	3	3	5	3	3	4	23	3
1935	2020/3/2 12:50:46	1	22	宁夏-石嘴山市-惠农区	1	5	4	4	3	4	4	4	3	12	5
1936	2020/3/2 12:50:51	2	48	宁夏-石嘴山市-大武口区	3	3	2	2	1	2	1	5	2	8	2
1937	2020/3/2 12:50:56	1	19	宁夏-银川市-贺兰县	1	2	1	2	2	2	1	2	2	11	1
1938	2020/3/2 12:51:03	2	42	宁夏-银川市-西夏区	1	1	2	3	1	3	3	4	3	8	3
1939	2020/3/2 12:51:05	1	22	宁夏-石嘴山市-平罗县	1	2	2	3	3	2	3	3	3	12	4
1940	2020/3/2 12:51:13	1	50	宁夏-银川市-贺兰县	1	2	2	1	1	2	1	2	1	8	1
1941	2020/3/2 12:51:19	1	41	宁夏-石嘴山市-大武口区	2	3	3	2	3	2	3	3	1	8	1
1942	2020/3/2 12:51:54	2	38	宁夏-石嘴山市-大武口区	1	1	1	1	1	1	2	1	1	8	1
1943	2020/3/2 12:51:59	2	30	宁夏-石嘴山市-惠农区	1	1	1	1	1	1	1	2	1	8	2
1944	2020/3/2 12:52:11	2	30	宁夏-石嘴山市-惠农区	1	2	1	2	2	2	1	2	2	10	3
1945	2020/3/2 12:52:28	1	33	宁夏-石嘴山市-大武口区	1	1	2	3	3	3	3	4	2	13	3
1946	2020/3/2 12:52:31	1	30	宁夏-石嘴山市-大武口区	1	1	2	3	3	3	2	2	1	10	3
1947	2020/3/2 12:52:38	1	28	宁夏-银川市-西夏区	1	1	1	1	1	1	1	3	1	8	1
1948	2020/3/2 12:53:00	1	52	宁夏-石嘴山市-大武口区	2	1	1	1	1	1	1	2	1	7	2
1949	2020/3/2 12:53:06	2	32	宁夏-石嘴山市-大武口区	1	1	1	5	5	1	5	5	1	12	4
1950	2020/3/2 12:53:07	2	27	宁夏-银川市-贺兰县	1	3	2	3	3	3	2	2	2	11	2
1951	2020/3/2 12:53:49	1	52	宁夏-吴忠市-利通区	2	3	3	2	2	1	3	3	3	10	3
1952	2020/3/2 12:53:53	1	31	宁夏-石嘴山市-大武口区	1	3	3	1	2	2	1	1	1	15	4
1953	2020/3/2 12:53:53	1	26	宁夏-银川市-贺兰县	1	2	2	2	2	1	2	4	2	14	1
1954	2020/3/2 12:54:07	1	31	宁夏-银川市-贺兰县	1	1	3	1	1	1	4	1	1	8	4
1955	2020/3/2 12:54:30	2	30	宁夏-银川市-贺兰县	1	1	1	1	3	3	1	2	3	10	2
1956	2020/3/2 12:54:47	1	34	宁夏-石嘴山市-惠农区	2	2	2	2	2	2	1	4	1	10	2
1957	2020/3/2 12:55:25	2	26	宁夏-石嘴山市-大武口区	1	3	3	2	2	2	3	3	3	10	3
1958	2020/3/2 12:55:28	1	48	宁夏-石嘴山市-大武口区	2	1	1	1	1	1	1	1	1	12	3
1959	2020/3/2 12:56:03	1	43	宁夏-石嘴山市-大武口区	1	2	2	2	2	2	2	2	2	8	2
1960	2020/3/2 12:56:35	1	38	宁夏-石嘴山市-惠农区	1	2	2	3	3	2	3	3	1	12	3
1961	2020/3/2 12:56:41	1	28	宁夏-吴忠市-利通区	1	5	3	4	3	3	3	5	3	8	3
1962	2020/3/2 12:56:59	1	23	宁夏-银川市-贺兰县	1	4	3	3	2	2	2	3	3	10	3
1963	2020/3/2 12:57:26	1	40	宁夏-石嘴山市-大武口区	2	4	3	3	3	3	3	3	3	14	3
1964	2020/3/2 12:58:00	2	28	宁夏-石嘴山市-大武口区	1	1	3	5	5	5	3	3	1	10	5
1965	2020/3/2 12:58:06	1	29	宁夏-石嘴山市-惠农区	2	3	4	3	2	4	2	3	3	15	4
1966	2020/3/2 12:58:13	1	21	宁夏-石嘴山市-大武口区	1	5	2	3	3	2	4	3	3	13	3
1967	2020/3/2 12:58:40	1	44	宁夏-石嘴山市-惠农区	2	2	2	4	4	3	4	3	3	14	4
1968	2020/3/2 12:58:45	2	34	宁夏-吴忠市-利通区	1	2	3	1	2	2	2	3	2	8	3
1969	2020/3/2 12:58:55	1	26	宁夏-银川市-贺兰县	1	1	1	1	3	3	1	3	1	8	5
1970	2020/3/2 12:59:02	1	54	宁夏-石嘴山市-大武口区	2	1	3	5	5	5	5	5	5	10	5
1971	2020/3/2 12:59:46	2	38	宁夏-石嘴山市-惠农区	1	1	2	1	1	1	1	3	1	7	1
1972	2020/3/2 13:00:09	1	45	宁夏-吴忠市-红寺堡区	3	3	3	4	4	4	3	4	2	16	4
1973	2020/3/2 13:00:35	1	25	宁夏-石嘴山市-惠农区	1	1	3	1	1	1	1	1	1	8	1
1974	2020/3/2 13:00:43	1	43	宁夏-石嘴山市-大武口区	2	2	3	3	3	2	3	3	3	0	2
1975	2020/3/2 13:00:53	2	32	宁夏-银川市-西夏区	1	3	3	3	3	3	5	3	3	8	4
1976	2020/3/2 13:01:32	2	26	宁夏-吴忠市-利通区	1	1	2	2	2	2	1	1	2	1	1
1977	2020/3/2 13:02:02	1	25	宁夏-石嘴山市-大武口区	1	1	1	1	1	1	1	1	1	8	1
1978	2020/3/2 13:02:04	1	34	宁夏-银川市-贺兰县	1	4	4	3	3	3	3	4	3	10	4
1979	2020/3/2 13:03:48	1	37	宁夏-吴忠市-利通区	2	1	1	2	2	3	2	2	2	8	3
1980	2020/3/2 13:05:20	2	25	宁夏-石嘴山市-大武口区	1	2	1	4	3	2	3	1	3	8	2
1981	2020/3/2 13:05:37	1	48	宁夏-吴忠市-利通区	1	3	2	2	2	2	3	3	3	8	2
1982	2020/3/2 13:05:50	1	29	宁夏-石嘴山市-大武口区	3	1	1	5	5	1	5	5	5	12	5
1983	2020/3/2 13:06:00	2	53	宁夏-石嘴山市-大武口区	1	1	1	2	3	1	1	4	3	10	1
1984	2020/3/2 13:06:00	1	42	宁夏-石嘴山市-大武口区	1	3	3	3	3	3	2	3	3	10	3
1985	2020/3/2 13:06:18	1	32	宁夏-石嘴山市-大武口区	1	1	2	3	3	1	3	4	4	12	5
1986	2020/3/2 13:06:56	1	51	宁夏-石嘴山市-大武口区	3	3	4	4	3	3	3	4	3	20	4
1987	2020/3/2 13:07:08	2	32	宁夏-银川市-西夏区	1	1	1	1	1	1	1	1	1	8	1
1988	2020/3/2 13:07:12	1	24	宁夏-石嘴山市-惠农区	1	4	5	2	2	2	1	3	3	12	5
1989	2020/3/2 13:07:16	1	36	宁夏-吴忠市-利通区	3	2	3	3	3	3	3	4	3	10	4
1990	2020/3/2 13:07:31	1	24	宁夏-石嘴山市-惠农区	1	3	5	2	2	5	1	1	3	22	4
1991	2020/3/2 13:07:43	1	42	宁夏-石嘴山市-大武口区	1	4	4	3	3	3	3	3	3	23	4
1992	2020/3/2 13:08:06	1	30	宁夏-石嘴山市-大武口区	2	3	3	2	4	4	3	3	2	12	3
1993	2020/3/2 13:08:18	2	33	宁夏-吴忠市-利通区	1	1	1	1	1	1	1	1	1	4	1
1994	2020/3/2 13:08:24	1	55	宁夏-吴忠市-红寺堡区	3	2	2	3	2	1	2	3	1	10	3
1995	2020/3/2 13:09:01	1	43	宁夏-石嘴山市-大武口区	1	1	1	3	3	3	1	3	3	16	3
1996	2020/3/2 13:09:53	1	41	宁夏-石嘴山市-惠农区	1	2	3	2	2	2	3	4	3	9	3
1997	2020/3/2 13:09:56	1	31	宁夏-石嘴山市-惠农区	1	1	1	3	4	4	4	5	3	10	5
1998	2020/3/2 13:10:07	2	35	宁夏-吴忠市-利通区	1	2	2	2	2	2	2	2	2	8	1
1999	2020/3/2 13:10:17	1	36	宁夏-石嘴山市-大武口区	1	1	1	1	1	1	1	3	1	8	2
2000	2020/3/2 13:10:40	2	24	宁夏-吴忠市-利通区	1	1	1	1	1	1	1	1	1	0	3
[truncated: 3,612 more rows]
